# Supplementary material for: Contemporaneous mobile- and stagnant-lid tectonics on the Hadean Earth
Source: Nature. 2026 Feb 4;650(8102):636–41. doi: 10.1038/s41586-025-10066-2 (PMC12916489; doi:10.1038/s41586-025-10066-2)
Supplement: Supplementary file 1 — Age, oxygen isotope and trace element data for JH zircons from samples 01JH-12 (mounts ERC-2 to ERC-10). Trace elements are also reported for zircons from 01JH-13(a,b), 01JH-36, 01JH-42, 01JH-47, 01JH-54(a,b), 01JH-60(a,b) and W-74-3 and W-74-4. Other data are summarized in ref. 26. Available from EarthChem: https://doi.org/10.60520/IEDA/114181. [file 41586_2025_10066_MOESM1_ESM.xlsx]

## Sheet: acceptedData
Supplementary Data Table S. 1. Accepted Data.
					207Pb/206Pb	δ18O(Zrn)	16OH/16O	Concentrations (µg/g)																														REEs Chondrite Normalized
File/GID	Comment	Mount#	Zircon#	Spot #	Age (Ma)	(domain average)	Bgd-corrected	Al	P	Ca	Sc	Fe	Y	Nb	La	Ce	Pr	Nd	Sm	Eu	Gd	Tb	Dy	Ho	Er	Tm	Yb	Lu	Hf	Th	U	LREE-I	Th/U	Nb/Yb	Sc/Yb	U/Nb	U/Yb	La	Ce	Pr	Nd	Sm	Eu	Gd	Tb	Dy	Ho	Er	Tm
02012023@100.asc	01JH-60b 5M 5-1_TE-2	01JH-60b 5M	5-1	2	3969			1.02836	94.7679	5.02569	19.3288	8.27889	373.115	5.22549	0.00999529	4.19734	0.0480415	0.546695	0.767981	0.100235	4.51959	2.02654	27.8561	12.0213	59.2238	14.3836	144.35	30.847	10089.5	25.2557	107.161	87.2256	0.235679	0.0362002	0.133902	20.5074	0.742372	0.0425875	6.95845	0.539187	1.20843	5.22081	1.78991	22.9888	55.8274	114.776	216.211	372.711	594.362
02012023@103.asc	01JH-60b 5M 12-2_TE-1	01JH-60b 5M	12-2	1	4147	5.85281	0.000178176	1.97955	106.648	2.35927	9.35895	21.3017	1220.91	8.56604	0.0041408	5.00444	0.0766102	1.45538	3.38579	0.595549	19.7854	7.89523	100.37	39.7129	176.251	37.6685	334.83	62.3735	7876.5	77.6967	120.548	98.6094	0.644531	0.0255832	0.0279513	14.0727	0.360026	0.017643	8.29648	0.859822	3.21701	23.0169	10.6348	100.638	217.5	413.556	714.261	1109.19	1556.55
02012023@110.asc	01JH-60b 10M 9-1_TE-2	01JH-60b 10M	9-1	2	3895	4.31463	9.45634e-05	0.960416	167.412	5.63628	46.1728	3.70286	752.33	1.93147	0.010307	1.7616	0.0675662	1.23445	2.44748	0.549353	13.1941	5.19984	63.4417	24.7184	108.361	23.4706	213.619	42.2029	9021.5	35.5872	61.4047	77.3141	0.579552	0.00904167	0.216146	31.7917	0.28745	0.0439156	2.92043	0.758319	2.72867	16.6382	9.80987	67.1116	143.246	261.4	444.576	681.945	969.86
02012023@123.asc	01JH-13a 5M 3-2_TE-2	01JH-13a 5M	3-2	2	3957	6.4803	-2.08654e-05	0.750649	195.091	0.584608	45.3588	4.14561	1053.89	7.52078	0.0049704	6.44542	0.0629379	1.54495	4.16705	0.600098	21.1373	7.88895	95.0553	35.576	153.295	33.4159	303.41	59.9188	9121.63	66.8255	104.818	84.3377	0.637536	0.0247875	0.149497	13.9372	0.345468	0.0211777	10.6854	0.706373	3.41501	28.328	10.716	107.514	217.327	391.658	639.856	964.728	1380.82
02012023@124.asc	01JH-13a 2.5M 10-3_TE-1	01JH-13a 2.5M	10-3	1	4143	5.34197	3.90849e-05	1.29344	120.124	0.135538	31.1041	5.77593	958.112	4.7446	0.0190635	8.52424	0.195362	3.64681	6.01018	1.64119	20.6804	6.87318	78.8709	29.5449	133.116	30.3244	287.669	58.3697	8747.2	62.233	89.2066	34.7502	0.697628	0.0164933	0.108125	18.8017	0.310102	0.0812248	14.1317	2.19261	8.06104	40.8578	29.307	105.19	189.344	324.973	531.382	837.731	1253.07
02012023@125.asc	01JH-13a 2.5M 10-1_TE-1	01JH-13a 2.5M	10-1	1	4071	5.46723	2.34919e-07	2.46252	104.987	0.554278	12.556	11.8878	359.19	4.80399	0.00473232	10.7982	0.0576954	0.756995	1.13244	0.19015	4.93997	2.01394	25.8847	10.631	52.2002	12.6637	123.497	26.1107	12947.7	27.9977	74.8031	57.0515	0.374285	0.0388996	0.10167	15.571	0.605706	0.0201633	17.9016	0.647535	1.67329	7.69844	3.39554	25.127	55.4803	106.653	191.205	328.51	523.295
02012023@126.asc	01JH-13a 2.5M 10-2_TE-1	01JH-13a 2.5M	10-2	1	4010	6.66562	-3.19638e-05	0.748614	180.509	0.144105	51.8501	2.65284	742.83	3.84586	0.00530952	10.2305	0.0690594	1.28983	2.83861	0.321752	14.3931	5.14644	63.1441	23.8207	105.81	22.9178	209.304	41.2641	9482.33	56.8611	71.3168	71.2	0.797303	0.0183745	0.247726	18.5438	0.340733	0.0226226	16.9604	0.775078	2.85109	19.2971	5.74558	73.2099	141.775	260.173	428.429	665.889	947.016
02012023@127.asc	01JH-13a 2.5M 7-6_TE-1	01JH-13a 2.5M	7-6	1	3922	6.29334	1.89789e-05	1.22255	92.3626	0.308867	27.255	3.39836	315.998	3.53289	0.00828163	3.51367	0.0415608	0.666165	1.14133	0.149007	5.63839	2.18616	26.3582	10.5449	46.328	10.2782	94.9339	18.4161	9975.85	28.5136	68.6206	62.6614	0.415525	0.0372141	0.287094	19.4234	0.722825	0.035286	5.82506	0.466451	1.47251	7.75887	2.66083	28.6795	60.2249	108.604	189.656	291.554	424.721
02012023@128.asc	01JH-13a 2.5M 7-2_TE-1	01JH-13a 2.5M	7-2	1	4085	6.35303	-4.07849e-05	1.03127	152.602	0.102009	40.8803	1.14906	604.255	4.76432	0.00207697	5.12958	0.0270348	0.734846	1.65871	0.297413	10.1232	3.95832	51.3932	20.1181	89.9095	20.1409	184.189	36.8459	10125.5	40.2122	90.7804	100.921	0.442961	0.0258665	0.221947	19.0542	0.492866	0.00884945	8.50395	0.303421	1.62433	11.2761	5.31095	51.4916	109.045	211.756	361.837	565.824	832.267
02012023@129.asc	01JH-13a 2.5M 6-3_TE-1	01JH-13a 2.5M	6-3	1	3915	6.54203	-1.62016e-05	0.830008	149.791	0.146896	27.1311	3.38511	515.749	4.03474	0.00188682	3.37264	0.0581325	0.74481	1.43645	0.214323	7.87631	2.98087	38.5233	16.9592	79.876	18.4367	177.527	34.9758	9800.67	37.1413	117.139	78.5409	0.317069	0.0227275	0.152828	29.0327	0.659841	0.00803927	5.59124	0.652441	1.64635	9.7651	3.82719	40.0626	82.1176	158.728	305.021	502.681	761.848
02012023@130.asc	01JH-13a 2.5M 5-5_TE-1	01JH-13a 2.5M	5-5	1	4021	6.4178	-4.7047e-06	3.89624	517.289	0.154138	68.1143	8.12664	1602.61	10.5717	0.00395556	13.0182	0.0918629	1.7784	5.25459	0.614681	27.5642	10.6113	132.471	52.3246	230.073	49.7729	444.808	85.5468	9948.34	97.1237	142.21	99.699	0.682958	0.023767	0.153132	13.4519	0.319711	0.0168537	21.5819	1.03101	3.93104	35.7212	10.9764	140.204	292.321	545.82	941.091	1447.91	2056.73
02012023@133.asc	01JH-54a 5M 81_TE-1	01JH-54a 5M	81	1	4103	6.4522	0.000124081	2.93245	205.507	0.148133	122.993	4.06593	1514.04	10.6238	0.0113088	9.48411	0.117063	2.15529	5.08941	1.05926	25.2332	9.63509	120.146	49.731	233.447	53.0508	493.078	99.8135	8528.29	108.681	233.993	79.3519	0.464465	0.0215458	0.24944	22.0254	0.474556	0.0481839	15.723	1.31384	4.76413	34.5983	18.9153	128.348	265.429	495.04	894.442	1469.15	2192.18
02012023@134.asc	01JH-54a 5M 81_TE-2	01JH-54a 5M	81	2	4103	6.4522	0.000124081	1.24432	195.764	0.075998	111.354	5.54645	1318.28	8.41018	0.00734668	7.77343	0.106925	2.05335	4.69268	0.975552	23.1522	8.44366	107.252	43.4436	204.153	46.4311	433.384	89.9929	8735.33	88.8716	196.801	75.0879	0.45158	0.0194058	0.25694	23.4004	0.454104	0.0313024	12.887	1.20006	4.5388	31.9013	17.4206	117.763	232.608	441.912	781.36	1284.79	1918.64
02012023@135.asc	01JH-54a 5M 81_TE-3	01JH-54a 5M	81	3	4103	6.4522	0.000124081	11.2365	144.759	3.09419	63.4217	10.652	763.969	4.82789	0.0168776	6.70843	0.0721322	1.30305	2.49738	0.510588	13.223	4.95362	64.0907	25.8189	119.57	27.2224	252.908	52.9338	9366.75	76.5428	116.913	74.8484	0.654701	0.0190895	0.25077	24.2161	0.462274	0.0719116	11.1214	0.809565	2.8803	16.9774	9.11764	67.2585	136.463	264.074	464.369	752.489	1124.89
02012023@136.asc	01JH-54a 5M 68_TE-1	01JH-54a 5M	68	1	4176	6.39772	9.36857e-05	6.25574	122.607	1.24721	14.6953	23.0997	532.395	6.2903	0.0176014	9.686	0.0977703	0.982175	1.44651	0.12197	7.38543	2.94503	38.4125	15.7922	77.318	18.6327	179.522	35.9383	10658.5	101.315	179.117	65.6648	0.565633	0.0350392	0.0818578	28.4752	0.997747	0.0749955	16.0577	1.09731	2.17103	9.83354	2.17804	37.5658	81.1304	158.271	284.032	486.583	769.946
02012023@137.asc	01JH-54a 5M 68_TE-2	01JH-54a 5M	68	2	4176	6.39772	9.36857e-05	0.43555	168.775	0.0427745	42.1033	6.88848	865.894	6.1177	0.00545333	13.4131	0.104452	2.05005	3.91382	0.466906	17.0634	6.10979	72.4991	27.4312	119.298	26.0945	233.873	45.4226	8962.35	91.9935	139.291	53.8885	0.660439	0.0261582	0.180026	22.7686	0.595586	0.0232353	22.2366	1.1723	4.5315	26.6065	8.33761	86.7926	168.314	298.719	493.367	750.775	1078.28
02012023@138.asc	01JH-54a 5M 66_TE-1	01JH-54a 5M	66	1	4195	6.39529	0.000136241	26.5466	233.577	1.14477	53.5852	28.7949	2188.33	5.42858	0.0485677	6.73585	0.415144	6.48949	11.04	1.42001	46.0569	16.0915	193.927	74.1984	315.925	66.4772	586.501	113.524	8447.66	229.166	358.382	47.449	0.639446	0.00925586	0.0913641	66.0177	0.611051	0.206935	11.1669	4.65931	14.3446	75.0512	25.3574	234.267	443.293	799.039	1334.5	1988.2	2746.99
02012023@139.asc	01JH-54a 5M 66_TE-2	01JH-54a 5M	66	2	4195	6.39529	0.000136241	0.95078	192.267	0.0601303	51.0194	3.64355	956.224	4.00329	0.00420627	4.49948	0.108521	2.19138	4.67089	0.615873	20.8811	7.30208	85.7145	31.7324	135.204	29.6053	267.737	53.851	9024.93	71.6876	145.949	57.4653	0.491183	0.0149523	0.190558	36.4572	0.545121	0.0179219	7.45935	1.21797	4.84389	31.7532	10.9977	106.211	201.159	353.171	570.726	850.878	1223.36
02012023@142.asc	01JH-54a 5M 77_TE-3	01JH-54a 5M	77	3	4195	6.39529	0.000136241	3.23277	188.212	6.04167	9.72622	9.77895	1626.09	20.7813	0.0190184	7.38814	0.080074	1.84023	4.70637	0.870256	27.3083	10.7649	140.104	55.9701	242.275	51.1089	444.99	83.5971	7702.7	128.063	171.893	105.903	0.745016	0.0467006	0.0218572	8.27154	0.386286	0.0810326	12.2482	0.898698	4.0677	31.9944	15.5403	138.903	296.553	577.274	1006.66	1524.7	2111.94
02012023@143.asc	01JH-54a 5M 78_TE-1	01JH-54a 5M	78	1	4135	7.08095	0.000283447	1.31104	188.761	0.0610502	33.3267	3.98113	1063.33	7.13243	0.00181691	4.60676	0.0530575	1.20815	3.05393	0.460102	17.6754	7.0993	87.4783	33.7933	149.604	33.2418	298.59	57.6536	9774.49	104.61	195.512	101.051	0.535057	0.023887	0.111613	27.4116	0.654782	0.00774143	7.6372	0.595482	2.67053	20.7609	8.21611	89.9054	195.573	360.438	607.794	941.498	1373.63
02012023@144.asc	01JH-54a 5M 78_TE-2	01JH-54a 5M	78	2	4135	7.08095	0.000283447	1.17166	199.503	2.06111	35.8298	4.56589	1097.75	7.11887	0.00594643	4.66388	0.062028	1.21272	3.12657	0.461827	18.6117	7.2121	90.3992	35.3145	155.102	34.2926	317.779	61.4822	9932.02	105.683	210.784	103.455	0.501378	0.022402	0.112751	29.6092	0.663305	0.0253363	7.7319	0.696161	2.68065	21.2547	8.2469	94.668	198.68	372.473	635.154	976.1	1417.05
02012023@145.asc	01JH-54a 5M 78_TE-3	01JH-54a 5M	78	3	4046	7.08095	0.000283447	0.797714	166.373	0.0475585	24.4124	2.99656	783.857	7.30852	0.00205115	4.02387	0.048803	0.756505	1.86858	0.230477	10.9875	4.60451	60.4115	24.6959	115.452	26.723	251.247	50.6448	11239.4	54.7678	127.645	112.186	0.429063	0.029089	0.097165	17.4652	0.508046	0.00873944	6.67087	0.547733	1.6722	12.7028	4.11566	55.8875	126.846	248.914	444.171	726.567	1104.26
02012023@146.asc	01JH-54a 2.5M 40_TE-1	01JH-54a 2.5M	40	1	4078	6.05286	0.00015465	2.28877	256.78	0.174442	30.1239	10.0051	2122.44	8.66319	0.0103534	12.4618	0.212144	4.84868	11.8562	0.914319	49.4497	17.3635	197.571	71.5809	295.573	61.0561	520.593	96.1503	9335.75	219.785	190.385	57.4115	1.15442	0.016641	0.0578645	21.9764	0.365709	0.0441132	20.6594	2.38096	10.7177	80.5993	16.3271	251.524	478.333	814.056	1287.43	1860.12	2522.98
02012023@147.asc	01JH-54a 2.5M 40_TE-2	01JH-54a 2.5M	40	2	4078	6.05286	0.00015465	26.3106	276.064	3.04407	26.78	9.19002	1749.85	10.5963	0.0142862	14.3607	0.21623	4.72714	10.2159	0.763458	41.3823	14.0823	159.438	58.2604	244.968	50.734	436.66	81.8368	8957.07	220.292	200.197	49.335	1.10038	0.0242668	0.0613292	18.893	0.458472	0.06087	23.8075	2.42682	10.449	69.4488	13.6332	210.49	387.943	656.934	1047.85	1541.65	2096.45
02012023@148.asc	01JH-54a 2.5M 58_TE-1	01JH-54a 2.5M	58	1	4063	6.61247	0.000105245	0.9582	348.781	0.0845985	67.2826	4.36733	1310.52	5.38848	0.00859503	13.4505	0.178791	3.59287	7.5305	0.273578	31.71	10.4667	118.458	42.3509	177.634	37.6109	328.552	62.9028	9452.75	160.068	158.756	48.7008	1.00826	0.0164007	0.204785	29.4621	0.4832	0.0366214	22.2985	2.00663	7.9418	51.1931	4.88533	161.292	288.338	488.085	761.706	1117.9	1554.17
02012023@149.asc	01JH-54a 2.5M 58_TE-2	01JH-54a 2.5M	58	2	4063	6.61247	0.000105245	1.74937	207.45	3.93411	47.1603	2.77342	772.941	4.34855	0.0288507	13.0478	0.0906932	1.70085	3.38913	0.293206	16.663	5.83945	67.9853	25.5096	109.426	23.4588	206.438	40.6009	9684.58	81.2151	96.2712	60.0312	0.843607	0.0210647	0.228448	22.1387	0.466345	0.122926	21.631	1.01788	3.75961	23.0397	5.23582	84.7558	160.866	280.121	458.806	688.648	969.371
02012023@152.asc	01JH-54a 2.5NM 34_TE-1	01JH-54a 2.5NM	34	1	4167	6.06385	0.000165522	0.955883	102.276	0.0887275	23.936	3.62966	560.217	1.54319	0.00472809	4.0885	0.0786759	1.49329	2.36264	0.618089	9.46487	3.33129	40.3201	16.5691	79.9861	19.6749	197.855	42.4337	7287.28	67.3004	157.015	44.0666	0.428623	0.00779962	0.120977	101.747	0.793589	0.0201453	6.77801	0.883007	3.30081	16.0614	11.0373	48.1428	91.771	166.131	298.005	503.374	813.014
02012023@153.asc	01JH-54a 2.5NM 34_TE-2	01JH-54a 2.5NM	34	2	4167	6.06385	0.000165522	1.01523	113.134	0.0812657	17.5682	2.84585	408.57	1.12177	0.00663266	3.90112	0.105923	1.34411	2.24406	0.598113	7.65817	2.68195	31.2266	12.2043	57.3119	13.7764	136.39	30.6544	7203.19	66.905	151.982	37.1475	0.440218	0.00822476	0.128809	135.483	1.11432	0.0282602	6.46738	1.18881	2.97107	15.2553	10.6806	38.953	73.8829	128.664	219.502	360.679	569.274
02012023@154.asc	01JH-54a 2.5NM 20_TE-1	01JH-54a 2.5NM	20	1	4110	6.8132	0.000164941	0.950848	188.492	0.0332783	40.7535	7.98212	959.032	7.72659	0.00136821	3.87299	0.0494742	1.04345	3.05132	0.434565	18.5672	7.20604	87.306	31.1573	126.926	25.9739	223.463	41.2811	9999.18	67.8881	188.381	112.283	0.360376	0.0345766	0.182372	24.3809	0.843009	0.00582963	6.42074	0.555265	2.30648	20.7432	7.76009	94.4415	198.514	359.728	560.383	798.781	1073.3
02012023@155.asc	01JH-54a 2.5NM 20_TE-2	01JH-54a 2.5NM	20	2	4110	6.8132	0.000164941	3.64199	156.393	10.5517	32.5298	11.9316	696.869	7.98213	0.0465491	4.32133	0.0523509	0.941405	2.22737	0.320325	12.3563	4.72411	57.5629	21.9871	96.0675	21.3112	194.001	37.5897	10381.7	90.9781	254.422	86.9892	0.357587	0.0411448	0.167679	31.874	1.31145	0.198335	7.16402	0.587552	2.08091	15.1419	5.72009	62.8502	130.141	237.177	395.451	604.578	880.626
02012023@157.asc	01JH-54a 2.5NM 10_TE-2	01JH-54a 2.5NM	10	2	4123	6.65726	0.000171048	1.07211	145.793	0.341219	34.1688	4.65223	796.624	4.898	0.017619	17.5734	0.357273	6.06512	8.69086	0.965251	27.4358	7.99223	82.9197	28.6505	118.91	25.8078	236.664	49.4813	8902.5	101.169	99.9365	23.2126	1.01233	0.020696	0.144377	20.4035	0.422271	0.0750704	29.1336	4.0098	13.4065	59.0813	17.2366	139.551	220.172	341.655	515.297	748.333	1066.44
02012023@158.asc	01JH-54a 2.5NM 10_TE-3	01JH-54a 2.5NM	10	3	4123	6.65726	0.000171048	1.00665	160.838	0.730948	30.018	5.69254	663.838	6.74619	0.0104882	20.1296	0.129015	2.4393	4.65671	0.481832	17.2009	5.74807	63.1144	22.9351	95.8311	20.6193	188.211	37.1191	10043.4	110.652	123.746	39.4273	0.89419	0.0358438	0.159491	18.343	0.657484	0.0446876	33.3713	1.44798	5.39192	31.6568	8.60415	87.492	158.349	260.051	412.502	603.091	852.036
02012023@162.asc	01JH-54a 10M D90_TE-1	01JH-54a 10M	D90	1	4252			10.3905	144.99	0.5424	8.49247	18.0117	2024.4	11.8574	0.0115868	5.59118	0.146537	2.77006	7.25218	1.26472	38.1933	14.5217	180.257	68.074	287.678	60.284	512.683	94.1854	7728.97	80.5869	120.762	89.9288	0.667321	0.0231281	0.0165648	10.1845	0.235549	0.0493683	9.2692	1.64463	6.12304	49.301	22.5842	194.269	400.046	742.716	1224.35	1810.43	2491.07
02012023@164.asc	01JH-54a 10M D90_TE-3	01JH-54a 10M	D90	3	4252			1.08128	175.693	0.0360117	10.2362	13.1621	653.948	37.9926	0.00129619	4.54244	0.0321968	0.487976	0.808229	0.134322	6.04002	3.08549	45.3159	20.3268	101.048	24.3908	234.774	47.5302	10894.8	35.4136	136.919	148.933	0.258646	0.161827	0.0436004	3.60384	0.583198	0.00552276	7.53058	0.361356	1.07864	5.49442	2.3986	30.7224	84.9996	186.716	365.59	635.922	1007.88
02012023@338.asc	01JH-36 115_TE-1	01JH-36	115	1	4129	5.53372	0.00011186	1.43031	164.876	1.13432	7.40849	16.9008	605.723	16.9331	0.00243953	5.64237	0.0342244	0.659451	1.56697	0.203077	8.68449	3.74642	49.0921	18.6982	81.2188	17.3213	150.628	27.2768	11170.1	47.4338	156.166	105.773	0.30374	0.112416	0.0491839	9.2225	1.03676	0.0103942	9.35405	0.384113	1.45767	10.6524	3.62637	44.1734	103.207	202.275	336.299	511.132	715.757
02012023@342.asc	01JH-36 69_TE-3	01JH-36	69	3	4374	4.81595	0.000311732	18.6016	251.271	10.5	5.20195	44.3347	2308.61	36.9744	0.0905261	24.4304	0.359673	5.41098	10.8593	1.03865	50.0975	18.2844	217.824	81.0316	330.534	66.8015	548.885	95.9364	6538.94	212.44	226.815	60.3147	0.936623	0.0673628	0.0094773	6.13437	0.413228	0.38571	40.5013	4.03673	11.9606	73.8223	18.5474	254.82	503.702	897.502	1457.4	2080.14	2760.39
02012023@343.asc	01JH-36 69_TE-5	01JH-36	69	5	4374	4.81595	0.000311732	2.06902	109.241	0.459734	0.615844	11.2323	931.552	31.2576	0.00203837	12.0029	0.0253763	0.563085	1.63065	0.132025	11.7584	5.31873	74.4835	30.867	139.326	30.1687	262.925	47.8221	9976.21	50.235	140.903	177.955	0.356522	0.118884	0.00234228	4.5078	0.535905	0.00868498	19.8987	0.284807	1.24466	11.0853	2.35758	59.8088	146.522	306.895	555.163	876.815	1246.64
02012023@346.asc	W74-4_1-1_TE-1	W74-4	1-1	1	3988	6.74992	6.30886e-05	0.552587	102.755	4.23456	62.3891	3.46433	551.507	0.467516	0.00757775	0.639786	0.019854	0.280486	0.53068	0.139738	4.8988	2.32252	36.3636	16.7445	83.3759	20.1516	195.768	41.8742	10198.3	57.1191	91.7656	198.168	0.622446	0.00238811	0.318688	196.283	0.468746	0.0322869	1.06065	0.222829	0.619996	3.60761	2.49532	24.9176	63.9812	149.83	301.159	524.707	832.712
02012023@347.asc	W74-4_2-1_TE-1	W74-4	2-1	1	4116	6.50988	5.70602e-05	1.13036	178.402	4.34534	54.4542	7.01581	668.706	3.03939	0.0115403	1.93624	0.0389666	0.731165	1.67781	0.322163	10.2483	4.11046	54.5657	22.4429	102.751	23.4804	218.366	44.8242	8561.23	21.8484	62.8414	107.15	0.347675	0.0139188	0.249372	20.6756	0.287781	0.0491706	3.20994	0.437336	1.61619	11.4059	5.75292	52.1279	113.236	224.828	403.648	646.642	970.266
02012023@348.asc	W74-4_3-1_TE-1	W74-4	3-1	1	3990	6.10826	8.12876e-05	0.679022	107.49	0.0577259	24.0725	17.7728	561.047	5.51331	0.0033056	5.16592	0.0232444	0.616696	1.35032	0.298897	8.21401	3.47795	45.5088	18.6079	85.7671	19.5901	183.224	37.0388	9646.98	46.956	125.198	107.497	0.375054	0.0300905	0.131383	22.7084	0.683305	0.0140843	8.5642	0.26088	1.36316	9.17962	5.33744	41.7803	95.8112	187.51	334.675	539.755	809.508
02012023@349.asc	W74-4_4-1_TE-1	W74-4	4-1	1	4004	6.17417	0.000136066	0.695383	97.1217	0.011469	38.2661	7.8116	1243.67	3.18901	0.00653478	12.3096	0.142411	2.85428	6.59054	1.32686	30.9452	9.95603	115.192	42.1681	172.402	35.3649	307.126	58.5389	9007.75	108.42	162.38	57.8361	0.667694	0.0103834	0.124594	50.9187	0.528709	0.0278431	20.4072	1.59832	6.30919	44.8031	23.694	157.402	274.271	474.627	758.419	1084.97	1461.36
02012023@350.asc	W74-4_5-1_TE-1	W74-4	5-1	1	4004	6.77419	0.000172123	1.84268	125.276	0.268568	38.0031	18.7508	502.339	6.25384	0.00213683	4.29186	0.0202651	0.48261	1.18944	0.0826884	7.64932	3.05455	40.0313	16.0857	74.5005	16.7141	159.213	32.4682	11047.1	94.7246	238.971	116.603	0.396385	0.0392796	0.238693	38.2119	1.50095	0.00910453	7.11515	0.227442	1.06678	8.08596	1.47658	38.908	84.1474	164.942	289.311	468.851	690.667
02012023@351.asc	W74-4_6-1_TE-1	W74-4	6-1	1	3910	6.58689		1.6188	80.1921	9.2706	71.5948	9.78032	603.809	3.11883	0.00681568	2.39596	0.0245978	0.514895	1.41618	0.179706	9.28905	3.84377	48.2298	18.9045	82.9024	18.6075	168.519	33.3436	10834.2	72.8336	331.532	127.725	0.219688	0.0185073	0.424847	106.3	1.96733	0.02904	3.97208	0.27607	1.13814	9.62736	3.20904	47.2485	105.889	198.722	340.009	521.727	768.904
02012023@352.asc	W74-4_7-1_TE-1	W74-4	7-1	1	4209	5.98795	8.5565e-05	2.504	79.8628	0.176165	45.499	3.70272	358.935	8.49218	0.00245183	3.04827	0.032502	0.682712	1.56058	0.421433	7.53003	2.74742	30.6151	10.4431	44.1778	9.71136	93.6691	20.5832	9923.2	67.6301	136.401	64.4611	0.495819	0.0906615	0.485741	16.0619	1.4562	0.0104467	5.05349	0.364781	1.50909	10.609	7.52559	38.3013	75.6865	126.144	187.826	278.022	401.296
02012023@353.asc	W74-4_7-1_TE-2	W74-4	7-1	2	4209	5.98795	8.5565e-05	2.13858	79.5102	5.63369	24.6681	12.6201	266.935	7.25639	0.00799318	1.99228	0.0215298	0.385689	0.686564	0.172192	4.32767	1.70308	21.4674	8.60543	38.0755	8.47118	79.9693	17.0268	10487	42.8564	115.798	86.9279	0.370097	0.0907397	0.308469	15.958	1.44802	0.034057	3.30286	0.241636	0.85254	4.66733	3.07485	22.0126	46.9168	88.4525	154.774	239.619	350.049
02012023@354.asc	W74-4_8-1_TE-1	W74-4	8-1	1	4173	6.29952	0.000159474	5.83674	63.9342	10.7507	15.7823	43.7677	230.951	1.37685	0.0383899	3.38076	0.0466636	0.69288	0.816192	0.226476	3.46438	1.22427	15.4294	6.39187	32.2996	8.39705	88.5256	20.8503	9410.51	100.575	273.261	41.1726	0.368054	0.0155532	0.17828	198.467	3.0868	0.16357	5.60471	0.523722	1.53157	5.54855	4.04421	17.6214	33.7264	63.5738	114.962	203.27	346.986
02012023@355.asc	W74-4_8-1_TE-2	W74-4	8-1	2	4173	6.29952	0.000159474	0.585643	110.589	0.101748	37.458	8.22258	1323.76	1.80567	0.0522002	8.09103	0.539023	7.24128	8.54788	1.9148	29.6533	9.57458	108.221	39.7608	175.785	39.8583	370.654	75.588	8013.85	259.257	289.099	27.6056	0.896773	0.00487157	0.101059	160.107	0.779971	0.222412	13.4135	6.04964	16.0064	58.1093	34.1928	150.831	263.763	445.905	715.121	1106.26	1647.04
02012023@407.asc	01JH-42 2.5NM 69d_TE-1	01JH-42 2.5NM	69d	1	3940	6.77508	0.000176836	1.93608	159.069	0.0420228	71.0674	9.16981	755.147	3.87578	0.00159156	5.49696	0.0373379	0.811763	2.33306	0.528797	13.8509	5.18954	64.2261	24.7741	107.382	23.3757	213.668	42.7179	11008.5	175.24	412.066	106.648	0.425272	0.0181392	0.332607	106.318	1.92854	0.00678124	9.113	0.419057	1.79435	15.8604	9.4428	70.4522	142.963	264.632	445.576	675.785	965.939
02012023@408.asc	01JH-42 2.5NM 69d_TE-2	01JH-42 2.5NM	69d	2	3940	6.77508	0.000176836	1.89137	134.51	0.0675975	60.9604	7.94149	603.459	3.072	0.000752667	4.29092	0.0314096	0.647842	1.82099	0.393055	10.6375	4.01629	50.3153	19.5254	87.2504	19.2796	178.545	36.0362	11294.8	114.925	328.979	105.297	0.349339	0.0172058	0.341429	107.09	1.84256	0.00320693	7.11359	0.35252	1.43201	12.3793	7.01883	54.1074	110.642	207.315	351.177	549.09	796.677
02012023@409.asc	01JH-42 2.5NM 75_TE-1	01JH-42 2.5NM	75	1	3948			0.677634	138.909	0.0352412	13.8376	2.49584	572.211	9.42114	0.000493509	6.19746	0.0217781	0.477724	1.19455	0.0594273	7.75481	3.53422	46.1136	18.5794	83.2842	18.227	161.239	31.0603	10516.2	65.3117	184.992	135.131	0.353052	0.0584295	0.0858202	19.6358	1.14731	0.00210272	10.2743	0.244423	1.05598	8.12065	1.0612	39.4446	97.3614	190.003	334.162	524.13	753.183
02012023@482.asc	W74-3_15-TE-5	W74-3	15	5	4017	6.5641	0.000100185	1.19521	85.4226	0.0417537	22.0217	6.28469	326.399	1.78558	0.00137999	2.45541	0.0234256	0.608554	1.52049	0.35665	7.17064	2.63789	29.121	9.40078	35.6352	6.9962	60.6885	10.9178	10807.2	33.594	112.75	67.0053	0.297952	0.029422	0.362864	63.1448	1.85784	0.0058798	4.07065	0.262913	1.34517	10.3365	6.36875	36.4733	72.6691	119.988	169.079	224.262	289.099
02012023@484.asc	W74-3_36-TE-1	W74-3	36	1	3964	5.89203	8.25703e-05	0.831473	133.943	0.119933	35.3302	7.27347	605.964	3.22822	0.00276261	5.98057	0.0462925	0.812626	1.87915	0.368858	10.3747	4.00232	49.6394	19.7677	87.7717	19.3029	167.314	31.0395	7971.04	33.4174	70.5756	87.5011	0.473499	0.0192943	0.211161	21.8621	0.421814	0.0117708	9.91474	0.519557	1.79625	12.7747	6.58675	52.7708	110.257	204.53	355.534	552.371	797.64
02012023@485.asc	W74-3_36-TE-2	W74-3	36	2	3964	5.89203	8.25703e-05	0.545532	124.285	0.0609128	34.2206	4.28773	656.312	4.74993	0.00478088	8.27157	0.0590091	1.13181	2.20769	0.347057	11.4722	4.40346	54.0168	21	92.596	20.7304	188.918	37.4121	9538.86	52.5393	92.2349	72.1934	0.569625	0.0251428	0.18114	19.4181	0.488227	0.0203702	13.7128	0.66228	2.5018	15.0081	6.19745	58.3532	121.307	222.566	377.699	582.731	856.63
02012023@486.asc	W74-3_41-TE-1	W74-3	41	1	4112	6.33771	9.84342e-05	0.501953	220.713	0.047518	43.9908	2.55415	1226.54	9.14464	0.00186428	9.78943	0.0539477	1.30841	3.80506	0.555744	21.3079	8.2348	106.874	42.1089	185.683	40.3993	360.305	71.7891	8776.06	56.0106	76.2917	109.769	0.734163	0.0253803	0.122093	8.34277	0.211742	0.00794323	16.2292	0.605473	2.89216	25.8672	9.92401	108.382	226.854	440.354	757.353	1168.55	1669.39
02012023@487.asc	W74-3_58-TE-1	W74-3	58	1	4045	6.20657	0.000124989	0.691702	295.885	0.0821044	57.0678	6.43389	1297.44	9.37904	0.00200183	5.64184	0.0535943	1.33925	3.72965	0.593903	22.3153	8.77424	112.084	44.1625	195.299	42.7069	387.305	78.3242	8668.48	59.7959	144.301	113.744	0.414384	0.0242162	0.147346	15.3854	0.372577	0.0085293	9.35318	0.601507	2.96033	25.3545	10.6054	113.506	241.715	461.822	794.289	1229.07	1764.75
02012023@489.asc	W74-3_114-TE-1	W74-3	114	1	4027	5.99294	0.000202673	2.77835	74.682	0.124044	12.7303	16.2878	202.907	2.0544	0.000934908	1.40722	0.0196839	0.347271	0.475697	0.0711093	2.38155	1.07236	14.4405	5.87068	29.2121	7.11894	69.6832	15.2834	10979.5	33.1031	142.549	71.9393	0.232223	0.029482	0.182688	69.387	2.04567	0.00398342	2.33292	0.220919	0.767619	3.23383	1.26981	12.1137	29.5416	59.4993	105.588	183.84	294.171
02012023@490.asc	W74-3_133-TE-1	W74-3	133	1	3996	6.45892	0.000122592	0.965956	105.673	0.0710895	23.0857	4.49323	477.315	5.05177	0.0155007	8.65687	0.0862751	1.13704	1.65337	0.181741	7.71362	3.06024	39.7557	15.5984	70.9566	15.7504	143.58	28.6194	9345.62	43.5637	102.109	59.0096	0.426638	0.0351844	0.160786	20.2126	0.711168	0.0660447	14.3516	0.968295	2.51334	11.2398	3.24538	39.2351	84.3041	163.806	280.546	446.549	650.844
02012023@491.asc	W74-3_134-TE-1	W74-3	134	1	3984	7.0382	0.000154893	0.721716	244.699	0.088435	97.1972	5.97462	1077.4	4.34202	0.00285721	8.85819	0.0686264	1.5395	3.63603	1.00477	19.316	7.30203	90.7676	34.9169	159.692	36.8924	344.931	72.8729	8901.53	89.4852	151.724	83.9225	0.589791	0.0125881	0.281787	34.9431	0.439866	0.0121739	14.6853	0.770218	3.40296	24.7181	17.9422	98.2502	201.158	373.991	628.003	1004.99	1524.48
02012023@492.asc	W74-3_134-TE-2	W74-3	134	2	3984	7.0382	0.000154893	1.07093	244.702	0.189478	94.6867	3.84584	1033.54	4.65201	0.00329835	9.9976	0.0710801	1.36975	3.14688	0.842469	17.4745	6.84344	85.0598	33.733	155.724	35.7795	332.975	69.932	9036.94	84.9814	150.392	89.1287	0.565065	0.0139711	0.284366	32.3284	0.451663	0.0140535	16.5743	0.797757	3.02774	21.3928	15.0441	88.8835	188.525	350.473	606.709	980.014	1478.49
02012023@493.asc	W74-3_152-TE-1	W74-3	152	1	4029	6.08299	0.000166711	1.22295	151.396	0.301326	29.2988	2.99629	748.138	5.3273	0.000807365	4.85044	0.0309943	0.570125	1.4296	0.168928	9.08188	3.95811	55.5376	24.0421	114.744	26.1494	243.091	50.3271	9862.92	47.3729	119.813	136.261	0.395391	0.0219148	0.120526	22.4903	0.492872	0.00343999	8.04119	0.34786	1.26022	9.71857	3.01658	46.1947	109.039	228.832	432.411	722.114	1080.55
02012023@494.asc	W74-3_170-TE-1	W74-3	170	1	4069	5.77199	0.000130216	1.03007	138.547	0.0591711	19.4696	2.90689	1011.02	9.35446	0.00064644	3.65478	0.0261447	0.586907	1.58354	0.318268	11.542	5.5577	75.8427	32.5886	155.583	36.3036	341.46	70.4228	10702.3	40.1153	121.404	177.119	0.330429	0.0273955	0.0570188	12.9782	0.355543	0.00275432	6.05899	0.293431	1.29732	10.765	5.68336	58.708	153.105	312.496	586.125	979.123	1500.15
02012023@495.asc	W74-3_174-TE-1	W74-3	174	1	4094	6.04724	0.000107085	1.31	230.571	0.0661751	36.5734	5.26213	1404.68	15.6542	0.00163594	12.6798	0.0640548	1.29965	3.98554	0.264561	23.2738	9.43807	120.881	46.5271	198.473	42.101	366.53	69.6061	9655.7	99.7963	121.245	123.341	0.823099	0.0427091	0.0997828	7.74519	0.33079	0.00697033	21.0208	0.718909	2.87279	27.0941	4.72431	118.382	260.002	498.069	836.819	1249.04	1739.71
02012023@496.asc	W74-3_174-TE-2	W74-3	174	2	4094	6.04724	0.000107085	0.773237	237.971	0.0459692	32.2467	3.469	1161.38	14.4404	0.00215409	12.0054	0.0721428	1.62602	3.87393	0.267455	20.6821	8.10659	101.32	39.1003	168.507	35.9743	315.621	61.1933	9886.06	94.2874	135.982	88.4663	0.693382	0.0457523	0.102169	9.41676	0.430839	0.00917806	19.9029	0.809683	3.59421	26.3354	4.77599	105.199	223.322	417.471	703.243	1060.46	1486.54
02012023@497.asc	W74-3_13-TE-1	W74-3	13	1	4008	5.87434	0.000214077	15.1615	181.523	0.351817	10.5544	22.8127	959.385	26.3937	0.00603276	8.66669	0.0371791	0.739654	1.74167	0.168402	10.4263	4.67316	65.5181	28.348	141.768	35.0465	347.766	71.1276	11007.5	333.712	369.891	126.197	0.902191	0.0758952	0.0303492	14.0143	1.06362	0.0257041	14.3679	0.417274	1.63496	11.8401	3.00718	53.0331	128.737	269.955	509.856	892.181	1448.2
02012023@498.asc	W74-3_30-TE-1	W74-3	30	1	4102	5.94195	0.000148118	0.921511	102.642	0.101223	30.6007	7.62808	482.32	6.07035	0.00293368	4.39044	0.0665404	1.16493	2.92185	0.335755	14.0343	4.94819	50.0906	15.3127	53.7231	9.95931	79.8523	15.0744	10532.2	59.4145	133.934	60.1422	0.443611	0.0760198	0.383216	22.0636	1.67727	0.0124997	7.27858	0.746806	2.57501	19.863	5.99563	71.3852	136.314	206.389	275.409	338.094	411.542
02012023@499.asc	W74-3_30-TE-2	W74-3	30	2	4102	5.94195	0.000148118	1.26988	206.778	0.0990364	12.858	9.31374	901.596	10.1019	0.000791219	4.79391	0.030053	0.700671	1.62303	0.133626	9.10901	4.25318	60.91	26.4983	130.45	31.7384	300.172	60.7642	10422.2	70.9128	138.553	124.46	0.51181	0.0336536	0.0428353	13.7156	0.461578	0.00337119	7.94746	0.337296	1.54879	11.0335	2.38618	46.3327	117.167	250.968	476.587	820.957	1311.5
02012023@501.asc	W74-3_62-TE-1	W74-3	62	1	4133	7.7216	0.000168262	2.69616	428.271	4.5779	19.9058	15.8876	2230.52	15.2488	0.0155731	9.63519	0.136311	2.99635	8.47012	0.52401	46.832	17.816	216.517	80.9699	340.321	71.0028	606.62	110.575	10198.2	136.255	205.138	97.8227	0.664214	0.0251374	0.0328143	13.4527	0.338165	0.066353	15.9735	1.52987	6.62323	57.5807	9.35732	238.21	490.8	892.117	1456.29	2141.73	2934
02012023@503.asc	W74-3_154-TE-1	W74-3	154	1	4164	5.99239	5.89702e-05	1.6481	127.088	0.0891557	12.8553	2.29079	460.305	13.9187	0.000763667	4.71173	0.0423787	0.933806	1.62847	0.396344	7.70779	2.99263	38.1938	15.3261	67.9307	15.8409	149.503	31.1834	8985.59	22.914	62.1982	64.3549	0.368403	0.0930995	0.0859872	4.46869	0.416033	0.0032538	7.81123	0.47563	2.06412	11.0705	7.07758	39.2054	82.4416	157.37	275.648	427.506	654.581
02012023@504.asc	W74-3_154-TE-2	W74-3	154	2	4075	5.99239	5.89702e-05	0.822914	134.46	0.0832443	14.9063	2.24731	588.99	15.3718	0.00136672	5.24897	0.0459284	0.935971	1.96235	0.480875	9.47515	3.87076	49.1205	19.4413	91.7385	21.103	203.158	42.9402	8940.84	19.2022	58.483	77.5123	0.328339	0.075664	0.0733727	3.80458	0.28787	0.00582327	8.70187	0.51547	2.0689	13.3402	8.58706	48.1951	106.633	202.392	349.664	577.335	872.023
02012023@505.asc	W74-3_131-TE-1	W74-3	131	1	4130			0.945957	110.765	0.234499	6.01565	43.9102	494.773	9.27017	0.00436622	1.1965	0.0213832	0.423063	0.605582	0.0716161	4.44387	2.33837	32.7304	14.7321	74.765	17.9259	174.675	35.3334	12244.7	115.82	520.852	131.413	0.222366	0.0530709	0.0344391	56.1858	2.98183	0.0186034	1.98358	0.239991	0.935153	4.11681	1.27886	22.6036	64.4179	134.859	264.967	470.516	740.741
02012023@522.asc	01JH-54b 5M 4-1_TE-1	01JH-54b 5M	4-1	1	4130	7.00601	0.000103502	18.9453	204.593	4.44764	14.898	48.2194	2029.64	14.9249	0.0736247	10.9243	0.228935	2.74945	5.66079	1.08101	32.1145	12.9422	166.963	66.0618	286.066	58.9317	499.362	92.5225	7123.14	255.866	229.033	90.2205	1.11715	0.029888	0.0298341	15.3457	0.458652	0.313697	18.1106	2.56941	6.07747	38.4826	19.3037	163.349	356.536	687.939	1188.16	1800.29	2435.19
02012023@523.asc	01JH-54b 5M 4-1_TE-2	01JH-54b 5M	4-1	2	4130	7.00601	0.000103502	2.48608	109.296	2.47454	11.5566	44.5045	970.267	5.94561	0.0146715	3.34163	0.0500052	0.838515	2.4591	0.50148	14.8735	6.14196	80.1121	31.9749	141.767	30.4976	267.942	51.2884	7575.83	39.6326	78.2187	128.118	0.506689	0.0221899	0.043131	13.1557	0.291924	0.0625117	5.53983	0.561226	1.85348	16.7172	8.955	75.6538	169.2	330.087	575.088	892.174	1260.23
02012023@524.asc	01JH-54b 5M 4-2_TE-1	01JH-54b 5M	4-2	1	4166	6.09296	0.000128198	15.7486	104.673	2.118	5.91314	11.8455	677.683	3.88576	0.00475515	2.53663	0.0334226	0.698894	1.72564	0.409825	10.481	4.16407	54.1839	21.4203	93.9983	20.6088	181.492	35.9097	6898.76	29.0597	61.242	108.927	0.474506	0.0214101	0.0325807	15.7606	0.337436	0.0202606	4.20528	0.375114	1.54486	11.7311	7.31831	53.3113	114.713	223.255	385.257	591.556	851.604
02012023@525.asc	01JH-54b 5M 4-2_TE-2	01JH-54b 5M	4-2	2	4166	6.09296	0.000128198	7.44043	118.429	0.0787747	22.5434	1.40693	323.775	3.25175	0.00600769	4.36853	0.0435819	0.780159	1.22104	0.209248	5.28421	2.1108	25.7983	10.3265	46.6366	10.6866	100.925	20.7926	8248.96	9.02557	20.0287	54.196	0.450632	0.0322196	0.223368	6.15936	0.198452	0.0255973	7.24225	0.489134	1.72449	8.30078	3.73657	26.878	58.1488	106.297	185.729	293.497	441.593
02012023@526.asc	01JH-54b 2.5NM2 7-1_TE-2	01JH-54b 2.5NM2	7-1	2	3619	6.4004	5.04769e-05	2.1073	62.1626	0.0669191	15.141	12.0133	243.732	3.26697	0.00103264	3.35483	0.0216079	0.340774	0.529007	0.0735533	2.9166	1.27516	17.1485	7.28652	35.6739	8.7651	85.5389	18.3824	9660.11	30.7969	156.378	82.7385	0.196939	0.0381928	0.177008	47.8664	1.82815	0.00439985	5.56171	0.242513	0.753257	3.59624	1.31345	14.8352	35.1284	70.6571	131.053	224.505	362.194
02012023@527.asc	01JH-54b 2.5NM2 7-1_TE-1	01JH-54b 2.5NM2	7-1	1	4164	6.4004	5.04769e-05	1.4168	120.152	0.0498032	18.1882	5.66512	364.05	4.06356	0.00188358	3.08623	0.0395362	0.672003	1.10242	0.135644	6.08568	2.36426	30.1608	12.2803	56.0228	12.9088	120.347	23.703	8816.59	18.2504	65.4831	72.2408	0.278705	0.0337654	0.151131	16.1147	0.54412	0.00802549	5.11643	0.443729	1.48542	7.49433	2.42222	30.9546	65.1311	124.272	220.868	352.566	533.423
02012023@528.asc	01JH-54b 2.5NM2 14-3_TE-1	01JH-54b 2.5NM2	14-3	1	3591	7.47951	0.000200067	1.05427	150.934	1.87944	74.7323	3.38581	607.414	1.82924	0.00840593	5.01314	0.0783678	1.40684	2.8223	0.760431	12.9044	4.46564	53.5089	20.3026	87.7746	19.6858	179.989	37.1648	7362.28	51.6527	106.903	56.9941	0.483175	0.0101631	0.415205	58.4409	0.593941	0.0358156	8.3109	0.879549	3.10973	19.1862	13.5791	65.6381	123.02	220.473	365.155	552.389	813.462
02012023@529.asc	01JH-54b 2.5NM1 1-2_TE-1	01JH-54b 2.5NM1	1-2	1	4001	6.79744	6.93075e-05	0.927676	94.6318	0.0658449	56.1499	6.23493	603.626	3.4436	0.00253013	5.29372	0.0570261	1.24331	3.12948	0.718465	13.7952	4.81283	56.6294	20.892	87.8521	18.6663	169.091	32.6879	8106.27	44.3349	81.8087	63.6426	0.541933	0.0203654	0.33207	23.7568	0.483816	0.0107803	8.77606	0.640023	2.74826	21.2745	12.8297	70.1688	132.585	233.331	375.756	552.877	771.335
02012023@530.asc	01JH-54b 2.5M 1-2_TE-1	01JH-54b 2.5M	1-2	1	3844	6.58071	0.000129142	0.984022	155.648	3.64149	28.5878	4.58353	710.682	7.52416	0.0110381	9.88926	0.0886	1.69001	2.50165	0.279123	12.2335	4.68832	58.0332	23.1733	102.776	22.6596	202.145	39.5783	9097.02	38.3654	76.7059	57.5369	0.500163	0.0372217	0.141422	10.1946	0.379461	0.0470308	16.3947	0.994388	3.73566	17.0064	4.98434	62.2252	129.155	239.115	416.786	646.796	936.346
02012023@531.asc	01JH-54b 2.5M 5-1_TE-1	01JH-54b 2.5M	5-1	1	4034	7.16667	3.60324e-05	0.583767	106.271	0.162212	46.8833	1.48825	524.33	2.32507	0.00419047	5.26519	0.0496684	1.24839	3.25954	0.977157	15.625	5.19701	53.0088	17.0344	63.6402	12.2832	100.626	18.0593	8290	31.6265	41.5434	58.7244	0.761287	0.0231062	0.465918	17.8676	0.412851	0.0178546	8.72876	0.557446	2.75948	22.1587	17.4492	79.4762	143.168	218.413	306.374	400.505	507.57
02012023@532.asc	01JH-54b 2.5M 8-1_TE-1	01JH-54b 2.5M	8-1	1	4054	7.01747	4.01049e-05	1.39694	92.0544	0.0459625	26.0562	4.92787	382.037	3.15662	0.000808143	4.50541	0.0247625	0.50154	0.990975	0.159619	5.92484	2.36833	30.8694	12.8447	58.8085	13.4663	125.189	25.6219	9473.54	28.2468	64.7169	92.6997	0.436468	0.0252148	0.208134	20.5019	0.516952	0.0034433	7.46919	0.277918	1.10862	6.73674	2.85033	30.1365	65.2432	127.192	231.019	370.098	556.457
02012023@533.asc	01JH-54b 2.5M 9-2_TE-2	01JH-54b 2.5M	9-2	2	4074	6.98304	9.71134e-05	0.808773	119.025	0.0388552	36.9185	3.62093	527.466	3.97106	0.00151174	5.93641	0.0361618	0.724518	1.74439	0.331371	8.57201	3.46274	44.1494	17.582	78.4769	17.8094	160.258	32.6509	9641.24	45.2129	85.7825	86.2455	0.527064	0.0247792	0.23037	21.6019	0.535279	0.00644115	9.84153	0.405857	1.6015	11.8586	5.91734	43.6013	95.3922	181.909	316.223	493.876	735.926
02012023@534.asc	01JH-54b 2.5M 9-2_TE-1	01JH-54b 2.5M	9-2	1	4074	6.98304	9.71134e-05	1.42391	134.074	0.0925783	58.2871	6.28628	1190.15	3.37868	0.00539369	7.79177	0.190591	3.7144	7.58488	1.20236	31.6501	10.0397	111.088	40.5097	170.342	35.3152	309.08	61.3851	8810.81	81.1983	119.794	44.5533	0.677819	0.0109314	0.188583	35.4557	0.387581	0.0229812	12.9174	2.13907	8.21043	51.5628	21.4707	160.988	276.577	457.716	728.591	1072.01	1459.31
02012023@535.asc	01JH-54b 2.5NM1 4-1_TE-1	01JH-54b 2.5NM1	4-1	1	4200	6.25176	0.000114271	2.4259	417.349	0.0562811	51.2568	8.59801	1262.88	7.96446	0.00287928	8.60806	0.0609476	1.38432	3.53185	0.670221	19.8775	8.12131	105.086	41.0322	181.462	40.292	368.032	71.6806	9372.47	40.8418	83.0383	105.665	0.491844	0.0216407	0.139273	10.4261	0.225628	0.0122679	14.2707	0.684036	3.05995	24.0099	11.9682	101.106	223.728	432.985	737.989	1141.99	1664.96
02012023@536.asc	01JH-54b 2.5NM1 4-1_TE-2	01JH-54b 2.5NM1	4-1	2	4200	6.25176	0.000114271	1.08531	162.567	0.101728	33.143	1.64816	788.774	6.16771	0.00255361	7.42303	0.0390727	0.898725	2.04866	0.380964	11.5597	4.89741	64.3395	26.1607	115.409	25.7416	234.919	46.5206	9649.01	31.4312	58.6997	102.995	0.535458	0.0262547	0.141083	9.51725	0.249872	0.0108803	12.3061	0.438527	1.98657	13.927	6.80293	58.7981	134.915	265.099	470.516	726.3	1063.7
02012023@619.asc	01JH-13a 2.5M 5-1_TE-1	01JH-13a 2.5M	5-1	1	3976	6.31709	4.36123e-05	0.87154	89.098	3.02375	51.0496	5.04817	386.782	1.79095	0.00474182	3.59665	0.0517872	0.95261	1.84295	0.478641	8.60663	2.95566	33.8627	12.4939	54.2368	11.5066	99.173	18.3606	7261.62	25.3034	49.1353	53.9214	0.514974	0.0180589	0.514754	27.4353	0.495451	0.0202037	5.96262	0.581225	2.10568	12.5286	8.54716	43.7774	81.4232	139.525	224.711	341.326	475.479
02012023@621.asc	01JH-13a 10M 9-2_TE-1	01JH-13a 10M	9-2	1	3815	6.25962	8.36242e-05	1.21744	434.474	0.756199	27.7552	5.55934	1411.51	11.6488	0.00731548	8.85093	0.0883134	1.83092	4.16172	0.42513	21.5098	8.33136	113.402	45.7175	202.664	45.8606	427.046	84.3593	8501.46	45.4213	73.6162	89.1861	0.617002	0.0272777	0.0649934	6.31963	0.172385	0.0311695	14.6733	0.991172	4.04712	28.2918	7.59161	109.409	229.514	467.252	822.257	1275.42	1895.06
02012023@622.asc	01JH-13a 10M 6-1_TE-1	01JH-13a 10M	6-1	1	4134	5.54963	-1.47515e-05	2.05674	83.8569	0.132315	18.0896	2.22011	245.786	2.18989	0.00138245	1.04021	0.0216502	0.32515	0.637417	0.165289	3.40622	1.38727	19.1299	7.77155	35.199	8.19404	78.526	16.9155	9345	16.057	71.207	88.8458	0.225498	0.0278874	0.230364	32.5163	0.906796	0.00589029	1.72449	0.242987	0.718723	4.33322	2.95159	17.3257	38.2169	78.8213	139.776	221.517	338.597
02012023@623.asc	01JH-13a 10M 4-1_TE-1	01JH-13a 10M	4-1	1	4094	6.3554	9.55181e-05	0.9994	128.713	0.1856	76.1285	2.14753	749.761	4.34395	0.00564563	7.43546	0.0855312	1.7429	3.49323	0.880806	15.9807	5.37526	63.8238	24.6438	109.535	24.2707	224.458	45.0628	7647.52	52.1766	104.373	54.8901	0.499903	0.0193531	0.339166	24.0273	0.465003	0.0240547	12.3267	0.959946	3.85256	23.7473	15.7287	81.2856	148.079	262.974	443.234	689.332	1002.92
02012023@624.asc	01JH-13a 10M 3-2_TE-1	01JH-13a 10M	3-2	1	4085	5.94774	-4.6823e-06	0.569135	172.767	0.073992	28.9561	2.18734	850.929	6.8386	0.00317453	5.33856	0.0504334	0.982689	2.51222	0.187855	13.0439	5.27204	68.4392	27.2033	120.826	26.996	243.164	48.9721	9327.86	38.4113	56.4447	96.8874	0.680513	0.0281233	0.11908	8.25384	0.232126	0.0135259	8.85039	0.566031	2.17217	17.0783	3.35455	66.3476	145.235	281.991	489.269	760.388	1115.54
02012023@625.asc	01JH-13a 2.5M 6-6_TE-1	01JH-13a 2.5M	6-6	1	3746	5.07712	-4.09295e-05	3.41959	185.481	19.745	18.8799	8.72624	592.042	5.50247	0.0109905	11.9779	0.0349968	0.693373	1.91974	0.144428	10.913	4.25238	53.9287	20.6894	87.0915	18.2501	161.122	31.5719	12523.4	75.2081	85.069	105.869	0.884084	0.034151	0.117178	15.4602	0.52798	0.0468278	19.8573	0.392781	1.53266	13.0506	2.57906	55.5086	117.145	222.203	372.112	548.09	754.137
02012023@626.asc	01JH-13a 2.5M 3-3_TE-1	01JH-13a 2.5M	3-3	1	4104	6.2326	6.5244e-05	0.44198	219.855	0.054408	36.8662	0.673182	1118.24	7.80408	0.00210605	6.6307	0.0545375	1.12063	3.07224	0.549741	18.3399	7.38706	93.2884	37.0497	164.038	35.315	308.097	57.5255	7308.14	33.8183	32.9772	113.611	1.02551	0.0253299	0.119658	4.22564	0.107035	0.00897339	10.9925	0.612093	2.47707	20.8854	9.8168	93.2855	203.5	384.377	666.361	1032.33	1459.3
02012023@627.asc	01JH-13a 2.5M 3-4_TE-1	01JH-13a 2.5M	3-4	1	4044	6.50187	4.35199e-05	11.6252	499.822	0.0414202	67.6989	8.44884	1444.43	9.87168	0.0035868	11.3916	0.0868899	1.73288	4.7281	0.544077	22.7352	9.14047	123.832	47.3399	202.7	43.4684	391.88	76.4643	8871.64	87.8039	111.111	97.6508	0.790238	0.0251905	0.172754	11.2555	0.283532	0.0152825	18.8853	0.975195	3.83042	32.1421	9.71566	115.642	251.804	510.226	851.437	1275.65	1796.22
02012023@628.asc	01JH-13a 2.5M 2-1_TE-1	01JH-13a 2.5M	2-1	1	4159	6.36668	0.000100306	1.94396	380.489	0.263315	87.9675	6.83513	1423.69	4.11551	0.00397606	4.94059	0.0962155	2.09563	5.40773	0.928038	28.0258	10.3478	125.511	48.4401	212.167	46.5882	419.911	82.8481	7383.22	98.6375	168.5	83.1016	0.585386	0.00980091	0.209491	40.9426	0.401275	0.016941	8.19064	1.07986	4.63225	36.7623	16.5721	142.553	285.063	517.146	871.225	1335.22	1925.13
02012023@630.asc	01JH-13a 2.5M 1-3_TE-1	01JH-13a 2.5M	1-3	1	4126	6.21808	1.71097e-05	0.687377	203.982	0.0508887	27.9392	4.20499	969.54	9.04522	0.00103897	6.20797	0.0377285	0.993	2.81042	0.432791	14.4122	5.96204	79.4013	32.3816	141.426	30.6951	287.22	60.9475	8946.64	45.8935	72.6165	108.213	0.631998	0.0314923	0.0972746	8.02817	0.252825	0.0044268	10.2917	0.42344	2.19496	19.1055	7.72841	73.3075	164.244	327.158	582.404	890.033	1268.39
02012023@631.asc	01JH-13a 2.5NM 8-2_TE-1	01JH-13a 2.5NM	8-2	1	4085	6.53798	-7.09571e-06	0.600785	147.562	0.0153698	35.9021	2.91723	737	7.91299	0.00126491	8.39997	0.0357919	0.781983	1.98975	0.193287	11.3917	4.594	62.6421	24.6755	108.311	23.6098	210.417	40.7091	9310.28	47.0841	83.4859	111.589	0.563977	0.0376062	0.170624	10.5505	0.396764	0.00538946	13.9257	0.401705	1.72852	13.5265	3.45156	57.9434	126.557	258.105	443.803	681.629	975.612
02012023@632.asc	01JH-13a 2.5NM 6-2_TE-1	01JH-13a 2.5NM	6-2	1	4040	6.10004	2.60738e-05	0.721575	170.656	1.82951	23.5398	2.58133	731.697	8.30421	0.00231829	7.98006	0.0506611	0.983906	2.26869	0.29186	12.5291	4.88796	61.6919	24.3852	107.047	23.5304	209.94	40.4843	8443.35	43.4736	75.3028	89.8938	0.577317	0.0395552	0.112127	9.06803	0.358688	0.00987769	13.2295	0.568587	2.17486	15.4228	5.21179	63.729	134.655	254.19	438.583	673.678	972.332
02012023@633.asc	01JH-13a 2.5NM 6-3_TE-1	01JH-13a 2.5NM	6-3	1	4136	7.03775	5.55183e-05	0.768292	134.745	0.028702	52.3285	1.32528	658.486	2.40781	0.00203782	4.49036	0.0543776	1.06735	2.37391	0.564494	11.0633	4.42255	57.1188	22.7485	100.873	22.44	204.845	40.6899	7804.86	24.508	44.9101	77.5754	0.545712	0.0117543	0.255454	18.6519	0.21924	0.00868268	7.44424	0.610298	2.35932	16.1381	10.0802	56.2732	121.833	235.347	409.146	634.819	927.272
02012023@634.asc	01JH-13a 2.5NM 5-3_TE-1	01JH-13a 2.5NM	5-3	1	4073	6.11578	0.000226029	1.64732	133.092	0.135481	54.8845	5.46335	1598.31	3.68364	0.0158849	9.52133	0.323055	5.50279	10.8008	2.27885	45.3515	14.4279	149.642	51.8322	209.863	41.9398	342.393	62.7508	7690.08	108.178	150.529	41.0485	0.71865	0.0107585	0.160297	40.8643	0.439638	0.0676818	15.7847	3.62576	12.1635	73.4246	40.6938	230.679	397.463	616.57	932.234	1320.72	1733.05
02012023@635.asc	01JH-13a 2.5NM 4-4_TE-1	01JH-13a 2.5NM	4-4	1	4041	5.89258	7.98062e-05	0.96739	163.792	0.0464263	40.1226	2.22236	848.679	6.71113	0.00458516	8.07076	0.0762068	1.73899	4.11819	0.769846	18.4704	6.69244	77.5545	28.0381	115.236	23.9576	211.937	41.4075	8334.21	56.0708	83.8905	63.4295	0.66838	0.0316658	0.189314	12.5002	0.395828	0.0195363	13.3799	0.855295	3.84393	27.9958	13.7473	93.9492	184.365	319.549	504.282	725.208	989.984
02012023@636.asc	01JH-13a 2.5NM 3-6_TE-1	01JH-13a 2.5NM	3-6	1	4006	6.52427	0.00014369	1.64438	172.472	3.32938	88.3765	3.4564	688.295	2.74213	0.0077034	4.28071	0.0818999	1.31898	3.34695	0.85218	14.6323	5.28795	59.2248	21.445	93.8344	20.7512	189.437	39.0117	7840.2	49.1193	153.528	62.5972	0.319937	0.0144752	0.466523	55.9886	0.810445	0.0328223	7.09667	0.919191	2.91551	22.7529	15.2175	74.4265	145.674	244.025	385.701	590.525	857.487
02012023@637.asc	01JH-13a 2.5NM 2-2_TE-1	01JH-13a 2.5NM	2-2	1	4030	6.36511	5.66673e-05	1.76668	86.9239	2.68433	25.1413	10.5799	256.276	2.8595	0.00676274	3.98278	0.0310012	0.500586	0.745644	0.119135	3.75306	1.54489	21.3357	8.41221	38.7515	8.71236	80.1383	16.8318	9224.73	17.3039	72.5317	71.2352	0.238571	0.0356821	0.313724	25.3652	0.905082	0.0288144	6.60276	0.347937	1.10651	5.06896	2.12741	19.0898	42.559	87.9098	151.299	243.874	360.015
02012023@638.asc	01JH-13a 2.5NM 2-2_TE-2	01JH-13a 2.5NM	2-2	2	4030	6.36511	5.66673e-05	0.851553	167.347	0.0675135	28.5867	9.76128	773.762	8.09787	0.00463028	10.1448	0.0507743	0.935676	1.7776	0.273235	11.6282	4.63899	62.4215	25.6114	116.769	25.9999	234.233	45.483	8957.84	53.1342	130.178	101.828	0.408167	0.0345719	0.122044	16.0756	0.555763	0.0197285	16.8183	0.569857	2.06825	12.0843	4.87919	59.1466	127.796	257.196	460.637	734.86	1074.38
02012023@639.asc	01JH-13a 2.5NM 3-1_TE-1	01JH-13a 2.5NM	3-1	1	3961	6.18333	9.51045e-05	0.963804	228.568	0.0272552	36.1517	5.82505	876.355	8.08831	0.00444152	6.36318	0.0474931	1.02625	2.45558	0.306952	13.5875	5.31064	71.8896	27.9931	125.228	27.4013	247.275	48.1688	8647.63	60.8253	105.771	99.3271	0.575065	0.0327098	0.1462	13.077	0.427747	0.0189243	10.549	0.533031	2.26845	16.6933	5.48128	69.1125	146.299	296.208	503.472	788.093	1132.28
02012023@640.asc	01JH-13a 2.5NM 3-1_TE-2	01JH-13a 2.5NM	3-1	2	3961	6.18333	9.51045e-05	1.28715	231.534	0.0411556	34.0123	6.57755	842.517	8.34575	0.00397369	7.0307	0.0463311	1.11239	2.82298	0.345688	13.5645	5.51816	71.1751	27.3417	118.608	25.7735	230.897	45.2752	9289.14	64.3904	135.59	89.1969	0.474889	0.0361448	0.147305	16.2466	0.587232	0.0169309	11.6557	0.51999	2.45886	19.1909	6.17299	68.9954	152.016	293.264	491.757	746.43	1065.02
02012023@641.asc	01JH-13a 2.5NM 9-1_TE-1	01JH-13a 2.5NM	9-1	1	3604	6.47093	8.28733e-05	2.14817	265.944	0.164925	168.38	0.906728	996.146	2.98014	0.00456543	5.26804	0.0832428	1.50267	3.3782	0.703351	17.5444	6.37505	81.1716	34.3728	161.561	36.6531	340.277	68.9468	7900.38	102.002	283.196	78.0462	0.36018	0.00875797	0.494831	95.0277	0.83225	0.0194522	8.73349	0.934263	3.32156	22.9654	12.5598	89.2393	175.621	334.453	618.215	1016.74	1514.59
02012023@642.asc	01JH-13a 2.5NM 9-1_TE-2	01JH-13a 2.5NM	9-1	2	3470	6.47093	8.28733e-05	10.5793	205.549	0.0468105	57.0673	3.42227	518.71	2.42856	0.00241274	4.8556	0.0402813	0.806022	1.60352	0.129763	7.94083	3.1781	39.2858	15.991	74.5305	17.1989	161.414	33.0405	9913.85	86.9747	103.489	73.2401	0.840424	0.0150455	0.353546	42.6134	0.641141	0.0102801	8.04974	0.452091	1.78166	10.9009	2.31719	40.3908	87.551	161.87	287.608	469.04	710.699
02012023@66.asc	01JH-60a 51_TE-1	01JH-60a	51	1	4116	6.56889	4.3741e-05	0.839698	108.893	0.27658	59.2524	1.92581	534.024	1.08159	0.0161276	3.61106	0.299679	4.81671	7.13185	2.14796	20.7322	5.79128	55.0344	18.1964	72.262	15.2355	134.322	27.1754	8031.63	36.8176	77.1011	19.1424	0.477524	0.0080522	0.441121	71.2851	0.574002	0.068716	5.9865	3.3634	10.647	48.483	38.3565	105.454	159.539	226.759	327.274	454.764	629.566
02012023@68.asc	01JH-60a 68_TE-1	01JH-60a	68	1	4097	6.37691	0.000239949	1.74635	53.7881	0.0276932	17.6584	21.1257	234.253	3.82723	0.00052804	3.02129	0.0385289	0.727094	2.4465	0.288783	11.1151	3.1292	27.138	7.37464	26.022	5.07971	43.2143	7.96195	11224.2	37.9885	197.553	48.4164	0.192295	0.088564	0.408625	51.6178	4.57148	0.00224985	5.00877	0.432423	1.60719	16.6316	5.15685	56.5367	86.2039	111.817	132.637	163.763	209.905
02012023@69.asc	01JH-60a 68_TE-2	01JH-60a	68	2	4026	6.37691	0.000239949	4.82691	72.3841	8.70368	18.055	8.33769	248.011	3.62983	0.00895718	3.01395	0.0769292	0.870539	1.63173	0.238104	7.99243	2.37502	22.8572	7.36048	31.353	6.80293	63.8694	13.1939	10423.9	29.5137	154.373	40.2643	0.191184	0.0568321	0.282687	42.5289	2.41701	0.0381644	4.99659	0.863403	1.92427	11.0926	4.25185	40.6533	65.4276	94.1787	132.383	197.313	281.113
02012023@70.asc	01JH-60a 64_TE-1	01JH-60a	64	1	4040	6.62388	2.39733e-05	0.688644	183.72	0.0281757	36.1202	0.771071	589.277	4.76662	0.00419082	11.4049	0.0856039	1.45433	3.00461	0.208934	14.132	4.76445	52.2155	19.9378	85.6497	18.4059	168.367	35.741	10096	64.4298	34.7719	53.2819	1.85293	0.0283109	0.214532	7.29488	0.206524	0.0178561	18.9073	0.960762	3.2147	20.4257	3.73096	71.882	131.252	215.144	358.593	539.016	760.573
02012023@71.asc	01JH-60a 39_TE-1	01JH-60a	39	1	4177	6.17526	0.000378744	0.871838	133.16	0.0977444	61.6286	2.65057	629.744	2.39565	0.00172111	2.69623	0.0567711	1.09397	2.33181	0.648136	12.6641	4.65799	54.2157	20.3432	88.8342	19.3124	178.571	36.0592	9301.48	35.7421	76.0783	72.8093	0.469808	0.0134156	0.345121	31.7569	0.426039	0.00733323	4.46988	0.637161	2.41814	15.8518	11.5739	64.4156	128.319	223.386	365.885	559.057	798.034
02012023@75.asc	01JH-60b 2.5NM 4-3_TE-1	01JH-60b 2.5NM	4-3	1	3846	4.7027	4.1585e-05	1.42686	139.253	0.451034	40.2781	2.38516	682.656	1.53316	0.00122182	1.09022	0.0504649	0.881755	2.15324	0.626839	13.0748	4.98467	59.8256	23.1726	98.8344	20.9468	185.016	35.852	8533.06	24.0053	39.0988	95.6323	0.613964	0.00828665	0.2177	25.5021	0.211327	0.00520587	1.8074	0.566385	1.94906	14.638	11.1936	66.5045	137.319	246.5	416.773	621.991	865.571
02012023@76.asc	01JH-60b 2.5NM 4-7_TE-1	01JH-60b 2.5NM	4-7	1	3797			0.663219	200.743	0.127415	20.2964	2.95228	1147.19	4.95154	0.0108393	6.81947	0.0836034	2.23854	5.92926	1.45402	26.7872	9.24547	102.717	38.5162	162.812	34.3671	307.738	60.4812	8751.64	61.1433	71.5034	63.2092	0.85511	0.0160901	0.0659535	14.4406	0.232351	0.0461836	11.3055	0.93831	4.94814	40.3077	25.9647	136.252	254.696	423.224	692.737	1024.62	1420.13
02012023@77.asc	01JH-60b 2.5NM 6-1_TE-1	01JH-60b 2.5NM	6-1	1	4109	5.85493	5.8661e-05	0.804655	166.653	0.227704	36.2108	3.77844	1642.46	4.35622	0.0234013	6.67924	0.365431	5.42185	9.04966	1.43941	38.0917	13.3995	152.247	54.9546	226.624	46.9618	404.32	76.6063	7954.96	53.8876	48.3519	44.9039	1.11449	0.0107742	0.0895598	11.0995	0.119588	0.0997073	11.073	4.10136	11.9846	61.5205	25.7037	193.752	369.131	627.307	988.392	1426.21	1940.57
02012023@79.asc	01JH-60b 2.5NM 7-2_TE-1	01JH-60b 2.5NM	7-2	1	4025	6.71356	0.000134759	2.0484	116.945	7.61823	60.7692	6.84641	710.377	4.36745	0.0142721	7.29757	0.0730551	1.6452	3.17924	0.602303	14.7264	5.08371	61.8321	23.5583	105.825	23.5864	216.528	44.994	9128.81	61.9461	124.72	57.032	0.496683	0.0201704	0.280653	28.5566	0.575998	0.0608101	12.0981	0.819923	3.63661	21.6128	10.7554	74.9056	140.047	254.768	423.71	665.982	974.644
02012023@80.asc	01JH-60b 2.5NM 7-3_TE-1	01JH-60b 2.5NM	7-3	1	4142	6.45012	7.78541e-05	1.65503	208.219	0.47257	20.2442	2.78513	1032.64	9.44726	0.00282739	7.47595	0.0644281	1.21265	3.13347	0.419278	16.7479	6.6667	85.7261	33.5679	151.684	33.8193	305.523	61.0788	10976.4	80.4086	125.303	98.0514	0.641715	0.0309216	0.0662609	13.2634	0.410125	0.0120468	12.3938	0.723099	2.68048	21.3017	7.4871	85.1877	183.656	353.219	603.739	954.591	1397.49
02012023@81.asc	01JH-60b 2.5NM 7-3_TE-2	01JH-60b 2.5NM	7-3	2	4142	6.45012	7.78541e-05	1.00361	218.463	0.12845	19.0659	4.96919	925.632	8.78753	0.00247481	7.26086	0.0545744	1.10946	2.9336	0.434152	15.0362	6.15477	76.3885	30.3098	134.836	30.1602	277.662	54.6072	10739	76.8629	114.776	94.8912	0.669675	0.0316483	0.0686658	13.0613	0.413367	0.0105446	12.0372	0.612507	2.45238	19.9429	7.75271	76.4813	169.553	314.745	545.141	848.561	1246.29
02012023@82.asc	01JH-60b 2.5NM 8-4_TE-1	01JH-60b 2.5NM	8-4	1	3937	7.1783	0.000179172	2.03228	212.424	0.298599	136.104	4.21206	745.256	2.94002	0.00461131	4.73073	0.112642	2.07185	4.09031	1.22199	18.0512	6.28319	65.3969	22.9157	93.0108	19.7219	174.658	35.1923	8575.95	64.0421	146.091	47.5527	0.438373	0.016833	0.779258	49.6903	0.836438	0.0196477	7.84272	1.26422	4.57969	27.8063	21.8213	91.8168	173.091	269.456	412.153	585.342	814.953
02012023@85.asc	01JH-60b 2.5NM 8-10_TE-2	01JH-60b 2.5NM	8-10	2	4002			3.7085	92.3131	2.33536	12.2162	34.1046	398.518	4.76659	0.0196164	3.80314	0.0424099	0.485742	0.5464	0.100701	3.33041	1.6528	23.8796	11.4243	62.6931	17.1106	184.594	41.1145	10480.2	110.852	374.527	92.8647	0.295979	0.025822	0.0661786	78.5733	2.02892	0.0835808	6.30494	0.475981	1.0737	3.71448	1.79824	16.94	45.5318	98.3915	205.472	394.544	707.051
02012023@86.asc	01JH-60b 2.5NM 9-3_TE-1	01JH-60b 2.5NM	9-3	1	4044	6.57269	0.000244962	2.92141	235.149	6.91343	132.391	11.6264	927.065	2.31198	0.0124768	3.70576	0.0832182	1.68547	3.76046	1.09383	18.4948	6.53056	77.8457	30.0981	134.074	30.0057	280.324	57.76	8269.41	62.8705	149.256	66.8876	0.421226	0.00824754	0.472277	64.5575	0.532441	0.0531606	6.1435	0.933986	3.72561	25.564	19.5326	94.0731	179.905	320.749	541.333	843.764	1239.91
02012023@87.asc	01JH-60b 2.5NM 9-4_TE-1	01JH-60b 2.5NM	9-4	1	4152	5.44006	8.35162e-05	1.72061	73.0404	1.79873	16.4297	9.91877	327.506	1.19891	0.00373337	1.38569	0.0363598	0.380848	0.554199	0.214523	3.59331	1.55717	22.1107	9.74566	49.3868	12.6026	136.736	32.1654	10187.1	83.1139	224.47	97.9533	0.370267	0.00876806	0.120157	187.229	1.64163	0.015907	2.29723	0.408078	0.841838	3.7675	3.83076	18.2773	42.8971	91.1031	175.282	310.804	520.767
02012023@88.asc	01JH-60b 2.5NM 9-4_TE-2	01JH-60b 2.5NM	9-4	2	4152	5.44006	8.35162e-05	0.959836	28.3492	0.084176	17.8043	5.46771	287.274	0.921869	0.0013849	1.03651	0.0356006	0.509704	0.595316	0.220217	3.25642	1.43242	19.488	8.50711	43.3526	10.8483	116.394	26.3569	8637.68	41.0165	117.551	70.9697	0.348924	0.00792022	0.152965	127.514	1.00994	0.00590074	1.71835	0.399558	1.12667	4.04701	3.93244	16.5637	39.4607	80.2968	153.006	272.829	448.275
02012023@89.asc	01JH-60b 2.5NM 9-4_TE-3	01JH-60b 2.5NM	9-4	3	4152	5.44006	8.35162e-05	4.61364	75.9805	0.0897553	14.6404	5.04712	225.821	0.901861	0.00123612	0.870615	0.0177164	0.476088	0.482241	0.172032	2.65056	1.14623	15.887	6.7496	33.1838	8.39424	88.5845	20.0807	9203.43	9.27199	44.9274	66.3139	0.206377	0.0101808	0.165271	49.8162	0.507169	0.00526682	1.44333	0.198837	1.05236	3.27832	3.072	13.482	31.5765	65.4593	121.396	208.834	346.869
02012023@90.asc	01JH-60b 2.5M 3-3_TE-1	01JH-60b 2.5M	3-3	1	4072	6.16962	7.12848e-05	1.45852	150.843	1.60804	18.0286	1.84725	542.883	6.43582	0.00106143	4.56204	0.0459183	0.653127	1.29166	0.152601	7.7266	3.23092	43.44	17.6185	82.9712	19.1584	177.841	36.5869	10131.1	30.7435	76.304	100.142	0.402908	0.0361887	0.101375	11.8561	0.429058	0.00452248	7.56306	0.515357	1.44369	8.78082	2.72501	39.3011	89.0062	178.987	316.879	522.16	791.668
02012023@91.asc	01JH-60b 2.5M 3-3_TE-2	01JH-60b 2.5M	3-3	2	4072	6.16962	7.12848e-05	0.6791	166.076	0.048927	16.2175	0.805501	767.257	6.72133	0.00199958	4.26497	0.042782	0.709568	1.55435	0.216343	10.7248	4.50248	61.7792	26.2469	121.841	27.2805	253.594	52.1651	9545.03	21.9494	43.6222	126.812	0.503171	0.0265043	0.0639507	6.49012	0.172016	0.00851973	7.07058	0.480157	1.56845	10.5666	3.86327	54.5512	124.035	254.55	472.066	766.781	1127.29
02012023@92.asc	01JH-60b 2.5M 3-3_TE-3	01JH-60b 2.5M	3-3	3	4072	6.16962	7.12848e-05	0.882986	169.89	0.321916	27.5428	1.89935	1164.91	5.52352	0.0017348	5.47652	0.0533688	1.00717	2.44703	0.310876	15.5491	6.75009	90.713	38.8789	180.896	40.5455	375.502	77.2165	9799.75	58.7528	111.451	127.137	0.527162	0.0147097	0.0733491	20.1776	0.296806	0.00739158	9.07911	0.598977	2.22629	16.6351	5.55136	79.0901	185.953	373.766	699.261	1138.43	1675.44
02012023@93.asc	01JH-60b 2.5M 7-1_TE-1	01JH-60b 2.5M	7-1	1	4054	6.38587	7.77046e-05	1.61964	216.713	0.166485	42.0922	2.20592	863.097	5.13842	0.00773006	6.65403	0.105549	1.79907	3.65479	0.556383	17.3007	6.22905	75.5208	28.5618	124.501	26.9836	242.951	48.8676	8883.75	47.9741	68.2705	62.6411	0.702706	0.02115	0.173253	13.2863	0.281005	0.0329359	11.0312	1.18462	3.97673	24.8456	9.93541	87.9995	171.599	311.169	513.702	783.517	1115.03
02012023@94.asc	01JH-60b 2.5M 7-1_TE-2	01JH-60b 2.5M	7-1	2	4054	6.38587	7.77046e-05	13.751	208.854	23.2434	40.4327	4.43055	825.14	4.95299	0.012763	6.51867	0.0892483	1.69397	3.48579	0.517949	16.8789	6.0079	71.8132	27.4674	118.852	25.5437	232.767	46.453	9113.91	47.8145	67.2492	62.995	0.711004	0.0212788	0.173705	13.5775	0.288912	0.0543802	10.8068	1.00166	3.74441	23.6967	9.2491	85.8538	165.507	295.893	494.018	747.966	1055.52
02012023@97.asc	01JH-60b 5M 3-2_TE-1	01JH-60b 5M	3-2	1	4032	6.94536	0.000155023	0.949285	133.243	0.0944134	40.9312	3.09079	420.591	2.44836	0.00106938	6.02992	0.0292202	0.548706	0.846348	0.297675	5.31649	2.31913	30.1354	12.8452	60.7968	14.5062	140.406	29.8942	10204.1	22.1855	44.184	90.5273	0.502115	0.0174377	0.291521	18.0464	0.314687	0.00455637	9.99656	0.327949	1.21288	5.75355	5.31562	27.0422	63.8878	124.167	231.029	382.611	599.43
02012023@98.asc	01JH-60b 5M 3-2_TE-2	01JH-60b 5M	3-2	2	4032	6.94536	0.000155023	1.06072	287.897	0.131402	76.5802	4.27112	1171.81	7.21442	0.00143599	14.1352	0.0608813	1.29426	3.15805	0.948904	18.5008	7.44924	95.4776	38.218	173.789	38.95	364.644	73.6601	9949.69	87.9002	111.835	104.003	0.785983	0.0197848	0.210013	15.5016	0.306696	0.00611841	23.4337	0.683292	2.86087	21.4687	16.9447	94.1037	205.213	393.398	687.374	1093.7	1609.5
02012023@99.asc	01JH-60b 5M 5-1_TE-1	01JH-60b 5M	5-1	1	4142	6.28451	0.000108886	1.43251	124.424	0.25814	21.8327	8.95564	527.536	5.55448	0.00176619	10.523	0.0514438	0.765169	1.40592	0.168769	7.44077	3.05647	40.2176	16.8635	81.7034	19.4054	189.151	40.1235	9240.4	137.411	111.959	81.1664	1.22734	0.0293653	0.115424	20.1565	0.5919	0.0075253	17.4452	0.577372	1.69136	9.55757	3.01373	37.8473	84.2002	165.709	303.3	514.181	801.875
20220818@652.asc	01JH-13b 2.5NM 1-1_TE-1	01JH-13b 2.5NM	1-1	1	4097	6.43599	6.01524e-05	1.5425	121.418	0.130212	24.9546	2.31587	515.762	4.03305	0.00917836	18.1812	0.201039	2.82137	4.56986	0.294418	12.1642	3.94244	40.1114	14.7105	63.5006	14.3925	121.633	24.4259	11180	39.2776	70.7615	22.9944	0.555071	0.0331576	0.205163	17.5454	0.581763	0.0391068	30.1413	2.25633	6.23644	31.0663	5.25746	61.8728	108.607	165.272	264.577	399.626	594.733
20220818@653.asc	01JH-13b 2.5NM 1-2_TE-1	01JH-13b 2.5NM	1-2	1	4037	7.04205	5.9624e-05	1.54379	141.794	1.7371	75.7032	2.23979	357.788	1.55633	0.00368234	2.54607	0.0851308	1.28538	2.53391	0.689834	9.60575	3.07053	31.1998	11.1195	47.1933	9.4606	83.7165	18.214	8052.4	26.5352	66.5294	36.5858	0.398848	0.0185904	0.90428	42.7477	0.794699	0.0156896	4.22094	0.955453	2.84124	17.2257	12.3185	48.8594	84.5877	128.553	199.991	297	390.934
20220818@654.asc	01JH-13b 2.5NM 2-1_TE-1	01JH-13b 2.5NM	2-1	1	3965	6.33879	3.65945e-05	17.5514	74.6514	0.289903	28.4903	3.04855	122.775	0.89819	0.00291404	1.9641	0.0652038	0.676264	1.01744	0.274471	3.23403	1.04544	10.6489	3.82148	16.2844	3.67303	33.7737	6.3394	8709.64	21.5594	59.3245	26.213	0.363414	0.0265944	0.843565	66.0489	1.75653	0.012416	3.25613	0.731804	1.49484	6.91663	4.90128	16.4498	28.8	43.8767	68.7316	102.482	151.778
20220818@655.asc	01JH-13b 2.5NM 3-1_TE-1	01JH-13b 2.5NM	3-1	1	4115	6.49072	0.000124356	3.12396	70.8828	2.7465	22.3343	3.84404	568.62	1.22539	0.0387674	9.0947	0.670455	10.5219	13.1047	2.40015	26.4463	6.54338	63.1061	20.371	78.0443	15.4641	133.758	24.6704	6793.64	43.6016	63.8346	10.8131	0.683041	0.00916126	0.166976	52.0933	0.47724	0.165178	15.0774	7.52474	23.2579	89.087	42.8598	134.518	180.259	260.017	366.385	491.154	639.013
20220818@656.asc	01JH-13b 2.5NM 4-2_TE-1	01JH-13b 2.5NM	4-2	1	3805	7.01984	4.99357e-05	3.2341	79.4273	0.28871	17.2209	20.8728	203.713	0.780441	0.00299596	1.40992	0.0607139	0.532974	0.536046	0.169121	2.33967	0.987899	12.5921	5.78912	29.4876	7.62755	80.489	18.2693	10528.2	40.5272	104.044	47.1168	0.38952	0.00969624	0.213954	133.315	1.29265	0.012765	2.3374	0.681413	1.1781	3.64409	3.02002	11.9007	27.2149	51.8834	104.121	185.573	315.188
20220818@657.asc	01JH-13b 2.5NM 4-2_TE-2	01JH-13b 2.5NM	4-2	2	3805	7.01984	4.99357e-05	1.91607	70.2382	0.126334	15.8888	3.9691	184.112	0.473161	0.00187095	0.983362	0.052544	0.499626	0.459842	0.178499	2.37596	1.00643	12.9353	5.58986	28.4021	7.24815	79.5995	17.9875	8666.39	9.84934	25.3287	54.0199	0.38886	0.00594427	0.19961	53.531	0.318202	0.00797168	1.63024	0.58972	1.10439	3.12605	3.18748	12.0853	27.7253	53.2976	100.537	178.742	299.51
20220818@659.asc	01JH-13b 2.5NM 6-4_TE-1	01JH-13b 2.5NM	6-4	1	4013	6.7689	9.97963e-05	0.852334	203.685	0.0705945	51.7126	2.98143	604.341	2.34083	0.00313323	3.01396	0.0722891	0.972003	1.99017	0.405971	8.75642	3.55521	47.7112	20.5276	96.1357	21.9165	206.787	41.2467	8642.7	21.3458	48.7501	73.0589	0.43786	0.01132	0.250077	20.826	0.23575	0.0133499	4.99662	0.811325	2.14855	13.5294	7.24948	44.5393	97.9396	196.585	369.201	605.008	905.64
20220818@660.asc	01JH-13b 2.5NM 7-1_TE-1	01JH-13b 2.5NM	7-1	1	4121	7.91845	8.05141e-05	2.03047	178.23	0.0623678	99.9149	3.18222	411.354	2.24087	0.00150091	2.44446	0.0712387	0.953479	2.52691	0.160644	10.6314	3.73782	40.443	14.1402	55.5244	10.5285	85.3588	15.9491	8837.86	20.4626	46.761	58.4212	0.4376	0.0262524	1.17053	20.8673	0.547817	0.00639499	4.05248	0.799537	2.1076	17.1782	2.86864	54.0764	102.97	166.638	254.321	349.43	435.063
20220818@661.asc	01JH-13b 2.5NM 7-2_TE-1	01JH-13b 2.5NM	7-2	1	3625	6.50239	9.06412e-05	1.06245	79.2455	0.072323	27.7457	1.4613	304.073	1.17304	0.00061219	1.6526	0.0543935	0.493646	0.741916	0.209707	3.79177	1.54731	17.4352	7.30996	38.817	9.43765	92.5765	24.0226	9781.69	37.6392	98.3035	58.8194	0.382887	0.012671	0.299706	83.8022	1.06186	0.00260839	2.73972	0.610476	1.09117	5.04362	3.74477	19.2867	42.6256	71.8384	131.474	244.286	389.985
20220818@663.asc	01JH-13b 2.5NM 8-1_TE-1	01JH-13b 2.5NM	8-1	1	4133	6.47486	0.000229504	2.17874	342.321	2.88926	51.8006	6.40599	1035.41	4.82859	0.00364196	4.42453	0.115391	1.68143	3.74721	0.584718	16.2912	6.50192	80.4204	33.8778	150.51	35.5306	343.454	66.8649	8696.77	57.534	135.052	69.29	0.426013	0.0140589	0.150823	27.9693	0.393218	0.0155175	7.3351	1.29507	3.71669	25.4739	10.4414	82.8645	179.116	331.357	609.313	947.198	1468.21
20220818@664.asc	01JH-13b 2.5NM 11-1_TE-1	01JH-13b 2.5NM	11-1	1	4098	6.54378	0.000105075	1.18774	108.935	2.11841	24.4943	1.07198	629.653	3.50172	0.00577584	4.58751	0.0892257	1.60424	3.14725	0.486653	13.5466	4.78719	55.7826	20.7268	86.7723	17.7852	159.024	30.239	8159.81	22.2805	33.6368	52.4963	0.662384	0.02202	0.154029	9.60581	0.21152	0.0246095	7.60528	1.00141	3.54606	21.3953	8.69022	68.9042	131.879	229.842	372.784	546.081	734.925
20220818@665.asc	01JH-13b 2.5NM 12-1_TE-1	01JH-13b 2.5NM	12-1	1	3731	6.37857	2.60591e-05	0.646816	145.389	0.298627	36.6361	4.93284	1337.66	1.30653	0.0230074	7.28806	0.412319	6.34317	10.1191	1.8689	33.6187	11.3671	126.112	45.6666	188.208	38.968	339.86	61.7815	7667.5	43.6039	42.5911	32.3443	1.02378	0.00384432	0.107798	32.5986	0.12532	0.0980292	12.0823	4.62759	14.0212	68.7906	33.3733	171.001	313.145	519.62	821.342	1184.44	1610.25
20220818@666.asc	01JH-13b 2.5NM 16-2_TE-1	01JH-13b 2.5NM	16-2	1	4035	6.57701	0.00015013	1.03589	135.256	0.0562448	38.0928	3.18535	483.554	3.77091	0.00199682	2.55923	0.100255	0.925656	1.54989	0.212106	6.32595	2.57129	30.1521	13.3374	66.063	15.3885	141.133	27.7416	9586.45	34.0224	78.8334	52.0281	0.431574	0.0267189	0.269907	20.9056	0.558575	0.00850795	4.24276	1.12519	2.0461	10.5363	3.7876	32.1767	70.8344	124.236	239.881	415.752	635.888
20220818@667.asc	01JH-13b 2.5NM 17-1_TE-1	01JH-13b 2.5NM	17-1	1	4010	6.95212	0.000127405	2.72558	338.324	0.325694	83.5398	6.29084	883.212	4.6858	0.00356166	7.85408	0.0788705	1.16914	2.72849	0.571166	13.8739	5.50026	72.1709	29.3771	136.268	30.5414	289.534	57.4501	9468.66	49.1923	93.0998	88.1809	0.528382	0.0161839	0.288532	19.8685	0.321551	0.0151754	13.0207	0.885191	2.5843	18.5485	10.1994	70.569	151.522	297.367	528.365	857.572	1262.04
20220818@668.asc	01JH-13b 2.5NM 18-3_TE-1	01JH-13b 2.5NM	18-3	1	4126	6.27083	0.000139212	1.1872	137.521	0.144288	18.4407	3.14432	480.527	6.22563	0.00149214	9.51399	0.0753869	0.709523	1.23795	0.0993525	6.10016	2.53624	34.5749	14.9696	71.3648	16.9924	164.213	33.2361	10676.2	27.9779	60.2155	76.6588	0.46463	0.0379119	0.112298	9.67219	0.366691	0.00635765	15.7725	0.846094	1.56835	8.4157	1.77415	31.0283	69.8688	142.459	269.237	449.118	702.164
20220818@669.asc	01JH-13b 2.5NM 18-1_TE-1	01JH-13b 2.5NM	18-1	1	3925	6.36307	0.000135922	1.22103	154.543	12.6202	75.6015	13.101	1471.73	3.17923	0.0320609	6.1385	0.391189	5.3902	9.84292	2.09826	30.5332	10.2293	119.992	46.1324	196.162	40.7618	356.137	65.3407	8146.17	78.4074	133.163	34.4517	0.58881	0.00892699	0.212282	41.8851	0.373908	0.136604	10.1766	4.39045	11.9147	66.9131	37.4689	155.306	281.799	494.403	829.72	1234.5	1684.37
20220818@670.asc	01JH-13b 2.5NM 19-2_TE-1	01JH-13b 2.5NM	19-2	1	4010	6.85874	0.000135811	2.11756	247.147	1.36614	44.8384	4.07241	1706.63	4.49565	0.0196844	12.4974	0.416019	7.54473	14.8992	1.41572	49.2182	15.519	165.886	59.8198	244.422	50.1422	439.137	79.7976	8640.96	102.705	81.6637	33.121	1.25765	0.0102375	0.102106	18.1651	0.185964	0.0838706	20.7185	4.66912	16.6771	101.286	25.2807	250.347	427.522	683.504	1075.9	1538.21	2071.99
20220818@671.asc	01JH-13b 2.5NM 19-4_TE-1	01JH-13b 2.5NM	19-4	1	4090	6.4908	0.000167685	1.52611	147.377	13.4963	54.2488	12.2738	1437.96	3.1248	0.0142961	10.5981	0.349571	6.19332	10.905	1.70275	35.5397	12.1919	138.668	51.9431	215.01	44.6082	394.311	72.5037	7874.07	122.521	146.046	35.1059	0.838923	0.0079247	0.137579	46.7376	0.370381	0.0609122	17.5699	3.92335	13.6899	74.1333	30.4063	180.771	335.866	571.356	934.229	1353.12	1843.32
20220818@672.asc	01JH-13b 2.5NM 19-1_TE-1	01JH-13b 2.5NM	19-1	1	4066	5.9336	9.38332e-05	0.894731	166.117	1.41092	35.8246	2.60407	823.343	7.99744	0.00248222	9.53658	0.0927541	1.41834	3.06113	0.396311	14.5149	5.73707	69.1674	27.8788	123.124	26.7101	245.779	46.7299	8835.17	34.6355	50.9159	71.3617	0.680248	0.0325391	0.145759	6.36653	0.207161	0.0105761	15.81	1.04101	3.13515	20.8099	7.07699	73.8296	158.046	284.991	501.417	774.851	1103.72
20220818@673.asc	01JH-13b 2.5NM 20-3_TE-1	01JH-13b 2.5NM	20-3	1	4083	6.46436	8.06105e-05	0.835964	100.924	0.0560696	40.7365	1.14855	493.386	2.59194	0.00147776	1.78857	0.0619764	0.822998	1.68096	0.280314	8.68372	3.47081	43.6023	17.3072	75.3871	16.703	154.672	29.9144	8700.23	15.4994	35.5617	78.9188	0.435846	0.0167577	0.263374	13.7201	0.229918	0.00629638	2.96514	0.695582	1.81918	11.4273	5.00561	44.1695	95.6145	179.655	311.28	474.431	690.206
20220818@674.asc	01JH-13b 2.5NM 20-2_TE-1	01JH-13b 2.5NM	20-2	1	3875	8.16084	4.34519e-05	0.7637	24.5722	4.92917	40.8181	0.977436	110.773	1.26653	0.00119711	0.134064	0.051751	0.343683	0.201307	0.0725139	1.03977	0.504746	6.72385	3.26355	17.8969	4.73651	54.7974	13.9437	7431.88	6.48234	15.243	52.9651	0.425266	0.0231129	0.744891	12.0353	0.278171	0.00510058	0.222255	0.580819	0.759689	1.3685	1.29489	5.28878	13.9048	27.7044	58.6969	112.63	195.723
20220818@675.asc	01JH-13b 2.5NM 22-6_TE-1	01JH-13b 2.5NM	22-6	1	4115	6.42291	8.71306e-05	0.782979	96.9291	0.232672	17.3386	2.72953	346.761	3.53822	0.00290254	6.54513	0.0711143	0.666068	1.15144	0.154593	5.07888	2.19217	28.0795	11.4843	54.288	12.3408	118.505	22.6336	9235.2	13.031	29.7416	66.5435	0.438141	0.0298572	0.146312	8.4058	0.250974	0.012367	10.8507	0.79814	1.4723	7.82762	2.76059	25.8336	60.3904	115.696	206.552	341.649	509.951
20220818@676.asc	01JH-13b 2.5NM 23-2_TE-1	01JH-13b 2.5NM	23-2	1	4060	6.17481	0.000167587	1.1251	82.1798	7.0827	10.5128	9.28263	315.667	5.76337	0.000970541	2.33466	0.0599623	0.390314	0.484874	0.0800988	2.70173	1.45679	19.925	9.56835	50.3594	12.8362	132.425	28.5244	9920.56	20.3564	119.873	92.1419	0.169816	0.0435219	0.0793867	20.7991	0.905217	0.00413524	3.87045	0.672977	0.862764	3.29622	1.43034	13.7423	40.1319	82.0973	172.093	316.925	530.423
20220818@677.asc	01JH-13b 2.5NM 24-4_TE-1	01JH-13b 2.5NM	24-4	1	3846	4.62452	6.61382e-05	2.41917	120.705	0.0900711	36.3609	1.56803	320.101	0.709302	0.00135153	0.739003	0.0686837	0.630488	1.02438	0.189718	5.03948	2.02096	24.886	10.0719	46.8415	10.4369	99.891	20.2221	8149.49	9.18148	20.4796	63.7647	0.448323	0.00710076	0.364006	28.8729	0.205019	0.00575853	1.22514	0.770861	1.39365	6.96385	3.38783	25.6332	55.6739	102.538	181.15	294.786	431.278
20220818@678.asc	01JH-13b 2.5NM 24-1_TE-1	01JH-13b 2.5NM	24-1	1	4062	6.59602	0.00010124	0.748039	110.906	0.104737	72.6376	1.66668	696.781	1.20697	0.00208149	1.9842	0.128207	2.19788	5.40166	1.11583	21.1025	6.91564	71.226	24.9706	100.078	19.9212	172.638	31.9328	8611.62	20.6715	33.676	45.5926	0.613834	0.00699132	0.420751	27.9013	0.195067	0.00886873	3.28946	1.43891	4.85827	36.721	19.9256	107.337	190.513	293.473	449.111	629.819	823.188
20220818@680.asc	01JH-13b 2.5NM 24-7_TE-1	01JH-13b 2.5NM	24-7	1	3931	6.43251	0.000122852	3.93046	130.799	0.326812	36.2154	16.3519	546.062	5.75037	0.00959425	7.68062	0.0943678	1.16098	2.22009	0.300099	9.7748	3.74643	44.8658	17.8072	78.7231	17.3873	156.707	30.3235	9435.43	31.1616	50.0161	58.8536	0.623031	0.036695	0.231102	8.69789	0.319169	0.0408788	12.7331	1.05912	2.56628	15.0924	5.35891	49.7192	103.208	184.861	320.274	495.425	718.485
20220818@681.asc	01JH-13b 2.5NM 25-8_TE-1	01JH-13b 2.5NM	25-8	1	3821	6.49826	5.31708e-05	1.19038	94.5206	0.135656	18.6692	3.42369	352.841	3.6109	0.00290504	3.54057	0.0700752	0.860017	2.42606	0.302886	11.6007	4.03183	39.8032	11.5005	38.1226	6.62205	49.2936	7.49065	10040.1	26.3735	43.8657	62.6885	0.601232	0.0732529	0.378736	12.1482	0.889888	0.0123777	5.86964	0.786478	1.90101	16.4926	5.40867	59.0066	111.07	164.002	206.844	239.916	273.639
20220818@682.asc	01JH-13b 2.5NM 25-7_TE-1	01JH-13b 2.5NM	25-7	1	3927	5.96805	0.000143362	0.793832	94.0369	0.132825	30.779	5.78852	980.974	2.28243	0.0231007	6.30546	0.505864	8.27448	12.7336	2.2266	31.6407	10.036	94.7788	33.612	128.979	26.8677	229.86	41.4617	7230.09	33.508	41.2715	18.8976	0.811891	0.00992966	0.133903	18.0823	0.179551	0.0984264	10.4534	5.67748	18.2902	86.5641	39.7608	160.939	276.474	390.518	604.533	811.701	1110.23
20220818@684.asc	01JH-13b 2.5M 1-3_TE-1	01JH-13b 2.5M	1-3	1	4069	6.15027	8.12542e-05	1.45726	153.483	5.52936	27.9389	6.69968	1308.41	4.47466	0.00277878	12.6993	0.122565	2.32581	6.76793	0.881428	29.1272	10.665	113.231	43.0135	186.366	38.1721	332.307	61.7407	9410.91	61.3882	65.123	65.4153	0.94265	0.0134654	0.0840755	14.5537	0.195972	0.0118397	21.0532	1.37559	5.14104	46.0091	15.7398	148.154	293.8	466.549	773.625	1172.85	1577.36
20220818@685.asc	01JH-13b 2.5M 2-1_TE-1	01JH-13b 2.5M	2-1	1	4125	6.34244	0.000103102	0.813985	158.247	0.118238	47.0376	2.0514	609.137	2.7862	0.0020373	2.51349	0.0868114	1.12612	2.68175	0.530662	12.2958	4.82387	56.6902	21.4876	92.6019	19.9011	182.571	35.556	8416.64	18.9221	43.1926	71.4804	0.438087	0.015261	0.257641	15.5023	0.23658	0.00868045	4.16692	0.974314	2.48921	18.2308	9.4761	62.542	132.889	233.581	386.467	582.769	822.358
20220818@709.asc	01JH-13b 2.5M 2-1_TE-2	01JH-13b 2.5M	2-1	2	4018			0.732407	120.016	0.0718831	39.6463	2.20477	788.819	2.59248	0.00182585	2.95528	0.10357	1.86307	4.3648	0.87113	18.817	6.56888	77.1195	27.5222	111.175	23.05	203.564	37.8511	7665.77	25.8222	48.8217	59.0623	0.528907	0.0127355	0.194761	18.8321	0.239835	0.00777952	4.89933	1.16241	4.11819	29.6723	15.5559	95.7122	180.961	317.756	495.003	699.651	952.479
20220818@710.asc	01JH-13b 2.5M 5-2_TE-1	01JH-13b 2.5M	5-2	1	4017	6.70251	6.88861e-05	1.1643	222.926	3.79411	73.8731	1.71621	801.744	4.03139	0.00453909	7.40441	0.124825	1.92841	4.20875	0.923948	16.259	5.94734	66.6741	24.9136	110.449	23.2755	211.826	40.5493	8186.43	29.0846	40.9256	50.4165	0.71067	0.0190316	0.348744	10.1517	0.193203	0.01934	12.2752	1.40095	4.26261	28.6115	16.4991	82.701	163.838	274.718	448.087	695.085	961.797
20220818@711.asc	01JH-13b 2.5M 5-3_TE-1	01JH-13b 2.5M	5-3	1	3996	6.64538	0.000157111	1.02807	164.677	0.0666116	78.6021	2.99329	549.774	2.42264	0.00179926	2.64163	0.0880251	1.07881	2.16815	0.508856	10.2204	3.95185	46.9871	18.2993	81.3228	17.6261	174.081	34.6459	8055.79	28.6147	78.5502	65.2259	0.364286	0.0139168	0.451527	32.4234	0.451229	0.00766619	4.37936	0.987936	2.38465	14.7393	9.08672	51.9859	108.866	193.602	329.125	511.786	728.35
20220818@712.asc	01JH-13b 2.5M 6-3_TE-1	01JH-13b 2.5M	6-3	1	4089	6.32799	0.000517058	1.13282	138.74	0.0652448	26.095	6.12753	667.551	5.9469	0.00247315	9.53467	0.112918	1.65708	3.1441	0.290704	12.2447	4.66959	57.3695	22.7884	102.304	22.005	208.5	40.2106	9175.47	84.0732	209.811	52.8676	0.400709	0.0285223	0.125156	35.2807	1.00629	0.0105375	15.8068	1.26732	3.66286	21.3739	5.19115	62.2821	128.639	236.38	409.864	643.829	909.299
20220818@714.asc	01JH-13b 2.5M 10-4_TE-1	01JH-13b 2.5M	10-4	1	3752	6.16497	0.000179689	3.82916	239.41	0.300216	41.5553	15.3232	3214.22	3.64286	0.0689361	12.762	0.589594	8.75452	15.7153	2.38683	75.2234	27.1543	316.802	117.398	484.438	97.3383	837.913	150.619	7937.72	252.354	193.869	56.3461	1.30167	0.00434754	0.0495939	53.2189	0.231371	0.29372	21.1571	6.61722	19.3513	106.834	42.622	382.622	748.053	1305.33	2111.48	3048.7	4022.25
20220818@715.asc	01JH-13b 2.5M 10-3_TE-1	01JH-13b 2.5M	10-3	1	4096	6.17777	7.32476e-05	2.26872	140.678	1.44758	48.6245	4.19	491.724	2.83576	0.00219264	3.91186	0.0706556	0.828181	1.83379	0.463286	8.07995	3.30841	39.4456	15.8846	73.3702	16.3439	157.647	32.3554	8756.15	24.9949	63.0998	69.1398	0.396117	0.017988	0.308439	22.2515	0.400259	0.00934231	6.48518	0.792992	1.83064	12.4663	8.27296	41.0984	91.1407	162.528	285.694	461.738	675.366
20220818@716.asc	01JH-13b 2.5M 13-2_TE-2	01JH-13b 2.5M	13-2	2	4081	6.475	0.000153599	1.41271	168.871	3.53158	98.1755	3.47492	778.802	4.09759	0.00296465	6.69332	0.110945	1.75842	4.00452	0.72299	16.8132	5.85683	58.5147	22.8887	103.244	23.4596	210.14	41.8099	9147.03	50.7226	88.7973	47.889	0.571217	0.0194993	0.46719	21.6706	0.422562	0.0126316	11.0964	1.24517	3.88688	27.2231	12.9105	85.52	161.345	241.099	411.667	649.744	969.404
20220818@717.asc	01JH-13b 2.5M 16-1_TE-1	01JH-13b 2.5M	16-1	1	4054	5.75609	0.000269995	2.51619	11.0103	0.174749	19.2463	37.5049	276.122	1.66557	0.00390622	2.39819	0.0624914	0.553894	0.704442	0.249196	3.49349	1.40717	17.5976	7.75894	40.8399	10.8329	136.508	35.7463	12402	33.8776	266.927	56.7517	0.126917	0.0122013	0.140991	160.261	1.9554	0.0166435	3.97578	0.701363	1.22435	4.78887	4.44994	17.7695	38.7651	72.5078	139.549	257.016	447.639
20220818@718.asc	01JH-13b 2.5M 18-1_TE-1	01JH-13b 2.5M	18-1	1	4116	6.32124	9.58168e-05	0.679084	134.574	0.26128	43.718	4.28012	592.19	3.7014	0.0107338	3.79402	0.118877	1.61052	3.445	0.504111	13.2632	4.74997	54.0418	20.1253	85.7906	17.903	161.891	30.8968	7832.33	25.1051	41.6198	49.2424	0.603202	0.0228635	0.270046	11.2443	0.257085	0.0457343	6.28981	1.3342	3.55996	23.4195	9.00198	67.4627	130.853	222.669	361.966	539.903	739.793
20220818@719.asc	01JH-13b 2.5M 18-1_TE-2	01JH-13b 2.5M	18-1	2	4116	6.32124	9.58168e-05	0.99756	155.669	11.4716	49.6845	5.46715	726.638	4.3547	0.00466417	3.96416	0.150174	2.09877	4.37285	0.615275	16.1599	5.66645	64.225	24.2183	103.575	22.455	206.001	39.8123	7706.19	27.797	51.0124	45.2885	0.544906	0.0211392	0.241186	11.7143	0.247632	0.0198729	6.57188	1.68545	4.6392	29.7271	10.9871	82.1968	156.101	264.627	435.581	651.826	927.893
20220818@720.asc	01JH-13b 2.5M 19-3_TE-1	01JH-13b 2.5M	19-3	1	4187	6.4514	3.55245e-05	0.762872	321.51	0.831397	7.65051	5.47208	1155.01	67.6753	0.000706741	7.62906	0.0553906	0.5148	1.49752	0.0667436	10.5532	5.37091	72.3192	31.9619	158.586	36.0346	333.377	73.0499	9789.06	37.3185	84.3996	188.773	0.442164	0.203	0.0229486	1.24713	0.253166	0.00301125	12.6476	0.621668	1.13793	10.1803	1.19185	53.6783	147.959	297.978	574.854	998.022	1489.03
20220818@721.asc	01JH-13b 2.5M 25-3_TE-1	01JH-13b 2.5M	25-3	1	4154	6.15968	7.28098e-05	1.00782	110.696	0.0594516	28.346	2.64815	360.079	2.89098	0.00258545	5.50993	0.104766	1.17631	1.90215	0.345361	6.58603	2.38658	27.0741	10.6407	49.1539	10.7899	99.8159	20.5738	8026.81	21.2764	46.4724	37.2495	0.45783	0.0289631	0.283983	16.075	0.465581	0.011016	9.1345	1.17582	2.60016	12.931	6.16716	33.4996	65.7459	111.554	191.379	309.338	445.865
20220818@726.asc	01JH-13b 5M 6-2_TE-1	01JH-13b 5M	6-2	1	4229	5.31001	4.45588e-05	20.7352	130.723	12.2354	9.3374	36.4387	1325.86	14.6032	0.036664	8.87329	0.151127	1.90637	4.30133	0.633642	21.1386	8.86102	109.71	45.1259	205.848	44.73	408.774	77.1964	7898.69	71.6571	124.08	83.0554	0.577506	0.0357245	0.0228424	8.49677	0.303542	0.156216	14.7104	1.69615	4.21391	29.2409	11.315	107.521	244.105	452.041	811.618	1295.46	1848.35
20220818@727.asc	01JH-13b 5M 6-2_TE-2	01JH-13b 5M	6-2	2	3969	5.31001	4.45588e-05	20.1188	150.912	10.9458	9.43732	25.1801	1368.72	11.5342	0.105856	10.8997	0.331885	3.00372	5.38083	0.693948	23.7995	9.66595	111.043	43.3699	193.108	39.9284	334.027	58.5388	7588.89	122.389	145.586	57.6054	0.840666	0.0345308	0.0282532	12.6221	0.43585	0.451025	18.0698	3.72486	6.63952	36.5794	12.3919	121.056	266.28	457.533	780.034	1215.28	1649.94
20220818@728.asc	01JH-13b 5M 9-1_TE-1	01JH-13b 5M	9-1	1	3643			20.149	105.246	0.0545768	49.8355	8.42675	183.495	3.30399	0.00379322	5.76748	0.106415	1.15793	2.2327	0.217307	7.73825	2.33096	18.2991	5.0412	18.695	3.11924	23.7095	4.00686	10850.1	24.0569	66.4317	23.9992	0.36213	0.139353	2.10192	20.1065	2.8019	0.016162	9.56147	1.19433	2.55953	15.1781	3.88047	39.3604	64.2138	75.3981	90.6691	117.653	128.894
20220818@728.asc	01JH-13b 5M 9-1_TE-1	01JH-13b 5M	9-1	1	3643	10.17	3.2e-05	20.149	105.246	0.0545768	49.8355	8.42675	183.495	3.30399	0.00379322	5.76748	0.106415	1.15793	2.2327	0.217307	7.73825	2.33096	18.2991	5.0412	18.695	3.11924	23.7095	4.00686	10850.1	24.0569	66.4317	23.9992	0.36213	0.139353	2.10192	20.1065	2.8019	0.016162	9.56147	1.19433	2.55953	15.1781	3.88047	39.3604	64.2138	75.3981	90.6691	117.653	128.894
20220818@731.asc	01JH-13b 5M 10-4_TE-1	01JH-13b 5M	10-4	1	3631	4.96049	-7.71675e-07	1.06111	50.4838	0.0677714	20.5827	4.48052	173.819	0.709524	0.000687732	0.91759	0.0443992	0.390743	0.264284	0.103719	1.64804	0.828554	11.7641	5.26271	26.9132	6.44082	63.8866	14.02	10172.8	6.24322	26.1132	74.6203	0.239082	0.011106	0.322176	36.8039	0.408743	0.00293026	1.5212	0.498307	0.86371	1.79663	1.85212	8.38269	22.8252	48.472	94.653	169.372	266.15
20220818@732.asc	01JH-13b 5M 12-2_TE-1	01JH-13b 5M	12-2	1	3395	6.20545	0.000278582	1.8565	171.038	14.9255	73.9478	10.4605	1501.31	2.01747	0.0307782	11.0836	0.378795	6.07662	10.8785	2.44197	37.4594	12.7117	131.698	49.6978	210.679	43.4843	382.696	71.9501	8049.48	96.5151	93.1575	33.7792	1.03604	0.00527174	0.193229	46.1753	0.243424	0.131138	18.3747	4.25135	13.432	73.953	43.6066	190.536	350.185	542.638	893.846	1325.86	1796.87
20220818@733.asc	01JH-13b 5M 12-4_TE-1	01JH-13b 5M	12-4	1	4081	6.26246	8.68263e-05	1.08892	152.902	0.0456783	33.514	3.95915	778.871	6.01781	0.00149439	3.61262	0.0658988	0.809592	2.18544	0.260626	11.5091	4.94968	65.8372	27.275	124.292	27.8895	265.672	51.5162	8636.59	28.0044	58.0199	111.447	0.48267	0.0226512	0.126148	9.64136	0.218389	0.00636722	5.9891	0.739605	1.78955	14.8568	4.65403	58.5407	136.355	271.27	490.557	782.202	1152.46
20220818@734.asc	01JH-13b 5M 14-1_TE-1	01JH-13b 5M	14-1	1	4064	5.95266	0.000322975	3.06095	257.278	0.716304	3.96215	32.3612	720.46	7.29261	0.00368123	3.03571	0.0574344	0.483288	0.803539	0.0767837	6.5191	3.22261	47.5465	23.0949	126.319	32.3513	337.588	74.0538	9277.12	55.294	235.808	157.553	0.234487	0.0216021	0.0117366	32.3352	0.698508	0.0156848	5.03268	0.644606	1.06828	5.46254	1.37114	33.1592	88.7772	195.906	415.375	794.959	1336.83
20220818@735.asc	01JH-13b 5M 14-1_TE-2	01JH-13b 5M	14-1	2	4068	5.95266	0.000322975	5.51848	101.756	1.057	8.55608	13.0656	316.025	4.31509	0.0134104	2.752	0.09624	0.733744	1.07276	0.141572	5.77152	2.22568	26.8111	10.8283	49.0732	11.1003	108.402	21.6953	9509.62	29.6806	98.6724	61.5328	0.3008	0.0398062	0.0789288	22.8668	0.910241	0.0571385	4.56234	1.08013	1.62189	7.29273	2.52807	29.3567	61.3136	110.47	194.753	308.831	458.691
20220818@739.asc	01JH-13b 5M 22-1_TE-1	01JH-13b 5M	22-1	1	4113	6.14731	0.000349127	2.64395	125.542	1.80353	10.975	11.9022	800.726	9.77576	0.00247344	4.03895	0.0732264	0.855874	2.32384	0.369615	12.4226	5.10226	60.4999	25.3233	115.744	25.8199	238.136	45.2246	7597.97	48.9211	97.7842	96.7223	0.500296	0.0410511	0.0460873	10.0027	0.410623	0.0105387	6.69588	0.821845	1.89185	15.7977	6.60027	63.1873	140.558	249.279	455.455	728.41	1066.94
20220818@740.asc	01JH-13b 5M 22-1_TE-2	01JH-13b 5M	22-1	2	4002	6.14731	0.000349127	3.97894	106.098	5.44276	7.16563	17.7818	1173.28	12.4263	0.00433266	5.28696	0.101305	1.26331	3.02982	0.476076	16.7119	7.0727	76.9916	33.2665	149.184	33.51	299.866	54.5139	8012.3	62.5844	106.111	86.3556	0.589802	0.0414395	0.0238961	8.53921	0.353861	0.0184604	8.76486	1.13699	2.79246	20.597	8.50136	85.0048	194.84	317.229	598.318	938.856	1384.71
20220818@741.asc	01JH-13b 5M 22-2_TE-1	01JH-13b 5M	22-2	1	4128	5.8353	5.50348e-05	1.38591	129.371	0.0652792	43.3838	3.15157	654.436	5.94413	0.00503534	13.8542	0.120333	1.80285	3.73549	0.424613	14.545	5.15469	57.1421	21.4204	98.0657	21.2667	198.345	38.1915	8975.71	51.1734	76.3514	46.9925	0.670234	0.0299687	0.218729	12.8448	0.384943	0.0214544	22.9678	1.35054	3.98508	25.3942	7.58237	73.9829	142.003	235.444	385.258	617.154	878.789
20220818@743.asc	01JH-13b 5M 13-2_TE-1	01JH-13b 5M	13-2	1	3738	6.01591	0.000125179	0.910935	102.939	4.32539	29.1657	5.28902	783.605	1.79172	0.00609412	7.75028	0.145928	2.1155	4.50785	0.825752	15.7876	5.83049	58.6935	21.8557	111.182	25.4972	232.851	43.9591	7983.43	44.6954	55.8921	40.7648	0.799672	0.00769469	0.125254	31.1947	0.240034	0.0259656	12.8486	1.6378	4.67617	30.6448	14.7456	80.3031	160.62	241.836	393.088	699.699	1053.6
20220818@744.asc	01JH-13b 5M 13-2_TE-2	01JH-13b 5M	13-2	2	3732	6.01591	0.000125179	2.46311	86.4174	3.51376	20.9757	14.4699	578.893	1.64293	0.00417167	8.18161	0.156165	1.90123	3.27126	0.622669	12.7197	4.59479	50.5332	19.5862	91.8337	20.6301	191.728	37.5775	8214.83	38.7779	51.1569	42.0268	0.758019	0.00856903	0.109403	31.1377	0.266819	0.0177745	13.5637	1.75269	4.20255	22.2384	11.1191	64.6983	126.578	208.213	352.27	577.934	852.482
2000101	ERC-2 Z1-1	ERC-2	1	1	3378.73	6.06955	8.1261e-06	3.15246	156.018	0.867916	70.3383	3.88607	609.629	2.68807	0.00587495	8.83724	0.0540392	0.881205	2.22534	0.426998	10.6233	3.98392	49.4658	20.5062	92.7268	20.9305	198.26	38.9214	8906.95	60.1036	81.3618	78.3628	0.73872	0.0135583	0.354778	30.2678	0.410379	0.0250317	14.6506	0.606501	1.94785	15.1281	7.62496	54.0352	109.75	203.815	368.817	583.554	864.898
2000401	ERC-2 Z4-1	ERC-2	4	1	3392.01	6.01029	4.67227e-05	3.64229	154.183	0.992297	131.291	1.42933	635.373	1.72979	0.00339594	5.00111	0.0395784	0.453503	1.42057	0.649482	7.39391	3.2304	40.2309	18.0092	90.4411	22.7043	236.795	51.2029	10218.1	70.6336	318.804	117.032	0.221558	0.00730501	0.554451	184.302	1.34633	0.0144693	8.29097	0.444202	1.00244	9.65718	11.5979	37.6089	88.9917	165.764	323.907	569.17	938.194
2001101	ERC-2 Z11-1	ERC-2	11	1	3988.29	6.74	-6.8e-05	3.94478	381.344	0.924239	42.4191	31.5521	1082.68	8.66598	0.0210318	8.98994	0.150564	1.84596	3.69053	0.541871	17.5087	6.37211	71.5712	32.3469	148.201	31.5583	277.539	53.6136	9651.94	113.811	48.45	58.165	2.34904	0.0312243	0.15284	5.59083	0.17457	0.0896114	14.9037	1.68983	4.08038	25.0885	9.67627	89.0575	175.54	294.896	581.779	932.669	1304.06
2001501	ERC-2 Z15-1	ERC-2	15	1	3385.73	6.10163	-5.7058e-06	2.94006	130.067	1.25283	47.6959	4.56743	405.799	2.96894	0.00494315	8.58393	0.0352972	0.457812	1.30836	0.177682	6.01882	2.573	31.8342	13.4239	63.7036	14.3582	139.498	27.8053	9356.05	51.2685	80.1126	93.8667	0.639956	0.0212831	0.341912	26.9836	0.574294	0.0210616	14.2306	0.396153	1.01196	8.89438	3.1729	30.6145	70.8816	131.167	241.438	400.903	593.315
2001901	ERC-2 Z19-1	ERC-2	19	1	3394.99	6.26227	1.81598e-07	3.1551	248.961	1.0449	40.7721	5.35057	811.085	3.91717	0.00667592	19.9493	0.0907877	1.74658	4.63538	0.386934	20.2619	7.01572	79.5141	28.9419	117.782	24.1038	214.354	39.8481	9638.05	139.577	63.4023	62.6794	2.20145	0.0182743	0.190209	16.1857	0.295783	0.0284445	33.0724	1.01894	3.86069	31.5118	6.90953	103.062	193.27	327.623	520.538	741.234	996.026
2002101	ERC-2 Z21-1	ERC-2	21	1	3378.89	6.2163	3.28197e-07	3.14308	123.911	1.73339	62.3739	2.35439	1161.88	1.85564	0.00770994	8.97609	0.110089	2.24812	5.36014	0.832752	20.9149	7.25567	75.0985	31.5711	142.382	31.154	262.943	50.4742	9626.06	82.5515	106.294	47.4156	0.776637	0.00705719	0.237215	57.2814	0.404245	0.0328502	14.8808	1.23557	4.96931	36.4388	14.8706	106.383	199.881	309.429	567.825	896.046	1287.35
2003001	ERC-2 Z30-1	ERC-2	30	1	3374.93	6.12876	3.39693e-05	3.39402	170.125	1.08462	52.7609	2.06908	706.373	3.57274	0.00488327	8.43728	0.0474882	0.717609	2.07347	0.307935	10.0712	4.27318	50.2775	21.2968	102.103	23.0212	213.477	42.642	9657.48	57.2212	113.409	94.3105	0.504557	0.016736	0.247151	31.7428	0.531247	0.0208064	13.9875	0.532976	1.58623	14.0956	5.49884	51.227	117.719	207.159	383.035	642.564	951.287
2004101	ERC-2 Z41-1	ERC-2	41	1	3472.97	6.38169	4.42328e-05	3.33431	148.556	0.74653	11.7679	8.81876	817.378	5.43946	0.00408681	18.1474	0.0524347	1.00844	2.48107	0.153004	11.3413	4.88597	64.2299	26.7495	128.182	29.6551	287.772	56.0122	10320.4	120.309	179.341	89.58	0.670841	0.018902	0.0408933	32.9704	0.623206	0.0174129	30.0852	0.588492	2.2291	16.8666	2.73221	57.6872	134.6	264.647	481.106	806.681	1225.42
2005001	ERC-2 Z50-1	ERC-2	50	1	3544.33	6.51678	1.15655e-05	3.40076	131.772	0.96232	99.2461	2.60652	508.964	1.97996	0.0073426	4.62513	0.0535707	1.07369	2.45881	0.523422	10.4265	3.81762	43.1092	16.4328	74.5807	16.2325	149.843	30.994	8829.97	57.7831	104.797	57.6832	0.551383	0.0132135	0.662334	52.9288	0.699376	0.031285	7.66765	0.601243	2.37332	16.7152	9.34682	53.0342	105.169	177.624	295.553	469.356	670.765
2005501	ERC-2 Z55-1	ERC-2	55	1	3389.24	5.99442	-4.0668e-06	2.56018	181.045	1.31862	45.0946	1.39627	715.515	2.5659	0.00443688	5.92686	0.0507401	0.751713	2.04837	0.523206	10.491	4.05694	50.3216	21.8359	106.155	24.9617	248.773	54.1599	8866.6	43.2922	83.4312	91.5092	0.518897	0.0103142	0.181268	32.5153	0.33537	0.0189045	9.82569	0.569473	1.66161	13.925	9.34297	53.3623	111.761	207.341	392.733	668.064	1031.47
3000101	ERC-3 Z1-1	ERC-3	1	1	3389.4	6.26406	3.37619e-05	2.7271	250.037	0.544904	59.8909	3.18873	1024.83	4.3084	0.00705991	15.1582	0.087485	1.69985	4.98063	0.395762	20.7053	7.30896	69.5248	24.7973	102.958	24.9417	218.799	40.4786	9134.12	109.036	51.6226	54.8595	2.11217	0.0196912	0.273726	11.9819	0.235937	0.0300806	25.1297	0.981874	3.75741	33.8588	7.06718	105.317	201.349	286.464	445.995	647.944	1030.65
3000201	ERC-3 Z2-1	ERC-3	2	1	4087.15	6.9478	6.30041e-05	3.06996	99.9256	0.794945	27.2704	3.11028	263.068	2.38145	0.00322391	5.94816	0.0216614	0.411029	1.00184	0.119582	5.16772	1.92097	22.008	8.7935	39.6049	8.68654	81.5103	16.1395	9293.56	25.4779	42.686	75.5114	0.596868	0.0292166	0.334564	17.9244	0.523689	0.0137363	9.861	0.243113	0.908552	6.81059	2.1354	26.2855	52.9192	90.68	158.156	249.244	358.948
3002201	ERC-3 Z22-1	ERC-3	22	1	3390.36	6.40776	4.47787e-05	2.2126	328.058	0.433333	70.8913	2.06267	1213.08	5.41408	0.00519885	12.9431	0.0560866	1.36305	3.75736	0.390621	18.8862	7.45273	74.6397	30.1259	146.459	33.9704	296.412	63.0854	10987.6	120.883	92.1601	74.6244	1.31166	0.0182654	0.239165	17.0223	0.310919	0.022151	21.4573	0.629479	3.01292	25.5429	6.97537	96.0641	205.309	307.539	541.832	921.703	1403.73
3002301	ERC-3 Z23-1	ERC-3	23	1	3059.19	3.9	3.4e-05	2.43649	249.841	0.380261	11.3063	0.815703	1175.03	6.22718	0.00548359	2.60472	0.0419759	1.08009	3.31991	0.275394	16.7902	6.8421	68.8349	27.7727	135.688	34.5003	318.357	61.9794	11298.5	232.677	92.4814	84.4644	2.51593	0.0195604	0.0355146	14.8513	0.290496	0.0233643	4.31817	0.47111	2.38748	22.5691	4.91775	85.403	188.488	283.621	499.508	853.923	1425.63
3002401	ERC-3 Z24-1	ERC-3	24	1	3459.15	6.58073	0.000118223	9.16106	142.302	1.64311	45.6794	12.2454	986.505	2.01212	0.0134742	10.4814	0.117024	2.04482	5.23227	0.891565	22.0652	7.8273	87.7376	32.2904	138.961	29.6257	262.986	48.4375	8387.12	118.769	72.0004	59.6757	1.64956	0.00765105	0.173695	35.7834	0.27378	0.0574105	17.3764	1.3134	4.51995	35.5695	15.9208	112.234	215.628	361.506	580.763	874.52	1224.2
3002601	ERC-3 Z26-1	ERC-3	26	1	4014.47	6.86298	5.24019e-05	3.02474	235.023	0.560921	47.2561	5.74099	811.742	8.6664	0.00475151	9.16128	0.0669869	1.30374	3.57808	0.325491	16.6071	6.05033	62.1138	25.8576	116.071	25.7332	229.567	42.2155	9016.53	68.6798	76.0919	65.0024	0.90259	0.0377511	0.205849	8.78011	0.331459	0.020245	15.1878	0.751817	2.88182	24.3241	5.81234	84.4717	166.676	255.928	465.065	730.469	1063.36
3002901	ERC-3 Z29-1	ERC-3	29	1	3383.27			2.25901	157.498	0.278852	53.8909	4.12822	671.522	4.63686	0.00313462	12.982	0.0351843	0.663663	2.26634	0.255341	12.113	4.87759	60.0783	24.1957	107.882	23.5038	221.016	42.672	9513.41	114.287	178.064	117.034	0.641831	0.0209798	0.243833	38.4019	0.805665	0.0133558	21.5219	0.394885	1.46698	15.4068	4.55966	61.6125	134.369	247.542	435.174	678.927	971.233
3003701	ERC-3 Z37-1	ERC-3	37	1	3549.33	6.21608	6.51422e-05	2.37405	124.266	0.494161	64.416	5.64965	877.297	1.27126	0.0260804	5.45358	0.266579	4.25857	7.52989	2.08707	24.9952	8.03102	82.252	30.0292	126.269	27.095	249.354	47.7086	7617.71	92.2013	117.064	30.2379	0.787618	0.00509821	0.258331	92.0846	0.469467	0.111122	9.04108	2.99191	9.41328	51.1889	37.2691	127.137	221.24	338.904	540.093	794.642	1119.63
3004101	ERC-3 Z41-1	ERC-3	41	1	3453.52	6.75917	3.87393e-05	7.81322	131.228	0.586672	42.9722	4.63205	324.996	2.09886	0.00264152	4.07415	0.0229203	0.406376	1.08191	0.202779	5.41104	2.13416	24.9263	10.2113	47.5495	11.0206	104.005	20.9676	8981.1	37.9464	80.2681	84.3773	0.472745	0.0201803	0.413173	38.2436	0.771769	0.0112549	6.75423	0.257243	0.898266	7.35494	3.62106	27.5231	58.7923	102.704	183.657	299.242	455.396
3004501	ERC-3 Z45-1	ERC-3	45	1	3384.2	6.47582	6.33678e-05	3.19984	340.141	0.70897	76.8644	4.19821	1230.21	6.30227	0.00872604	12.0149	0.0837417	1.89715	4.66646	0.480367	20.8665	7.81808	84.1731	34.5973	162.972	37.9635	342.339	68.3134	9043.68	74.9426	67.8387	62.4061	1.10472	0.0184094	0.224527	10.7642	0.198162	0.0371796	19.9186	0.939862	4.19352	31.723	8.57799	106.137	215.374	346.819	622.253	1025.62	1568.74
3004701	ERC-3 Z47-1	ERC-3	47	1	3487.83	6.45471	5.21161e-05	2.40555	138.267	0.443346	16.8122	6.61147	473.992	4.84297	0.00627669	12.3164	0.0268418	0.436391	1.23627	0.107379	6.39064	2.56651	34.4527	14.6379	71.671	17.019	164.85	32.0393	10583.3	57.547	113.35	106.817	0.507695	0.0293781	0.101985	23.405	0.687594	0.0267434	20.4185	0.301255	0.964613	8.40429	1.91749	32.5058	70.7028	141.956	263.271	451.044	703.266
3005501	ERC-3 Z55-1	ERC-3	55	1	3383.66			6.11078	140.114	1.04504	44.3354	17.5523	752.379	2.23786	0.011104	8.4609	0.0921564	1.37528	3.33204	0.397562	13.2904	4.98636	58.1635	22.8638	100.599	21.9483	201.628	38.908	9024.69	93.1866	90.5508	59.748	1.02911	0.011099	0.219887	40.4631	0.449099	0.0473115	14.0267	1.0343	3.03996	22.6515	7.09932	67.6011	137.365	239.652	411.219	633.098	906.954
3005701	ERC-3 Z57-1	ERC-3	57	1	3386.05	6.23534	0.000159395	2.5077	230.292	1.08894	88.6599	3.10936	978.817	5.30439	0.00528932	12.2099	0.0504461	1.11405	3.07741	0.406131	15.6863	6.11701	64.318	26.8122	125.576	30.6104	272.429	52.5638	10137.4	121.748	146.746	78.6336	0.829649	0.0194707	0.325442	27.6651	0.538659	0.0225365	20.2418	0.566174	2.46253	20.9206	7.25234	79.7877	168.513	265.01	482.234	790.285	1264.89
3005801	ERC-3 Z58-1	ERC-3	58	1	3399.48	6.23805	2.34642e-05	2.28396	158.936	1.07508	39.1024	1.32425	562.604	3.83165	0.00438032	10.7417	0.0396867	0.683175	1.92154	0.242204	9.39721	3.72619	40.5034	16.6421	76.4706	18.4995	170.863	32.9069	10161	41.3533	45.0564	80.3655	0.917812	0.0224253	0.228853	11.759	0.2637	0.0186635	17.8079	0.445417	1.51011	13.0628	4.32508	47.7986	102.65	166.887	299.319	481.25	764.442
4001301	ERC-4 Z13-1	ERC-4	13	1	3501.73	6.7157	-4.35126e-05	0.122949	178.511	0.910133	36.2981	2.38947	580.05	2.93584	0.00550956	11.0141	0.0550221	0.974335	1.86803	0.389523	10.1835	3.97559	46.8146	18.7071	82.8878	18.313	168.508	33.7263	9553.43	40.6864	10.9058	73.1087	3.73072	0.0174226	0.215409	3.7147	0.0647197	0.0234749	18.2595	0.617532	2.1537	12.699	6.95576	51.7981	109.521	192.891	336.458	521.635	756.736
4001401	ERC-4 Z14-1	ERC-4	14	1	3490.83	6.31393	7.09594e-06	0.13783	161.68	1.01868	37.939	9.46682	652.341	4.11107	0.00551514	15.5423	0.0835318	1.0774	2.10257	0.40464	10.8881	4.03664	51.2657	20.3542	93.0954	21.5135	199.083	40.8262	9967.96	65.8118	88.6921	71.9653	0.742025	0.02065	0.190568	21.574	0.445503	0.0234987	25.7665	0.937506	2.38151	14.2935	7.22571	55.3818	111.202	211.231	366.083	585.874	888.988
4001501	ERC-4 Z15-1	ERC-4	15	1	3401.68	6.07984	-3.08216e-05	0.245512	74.9529	0.897932	25.978	4.67798	273.62	1.8079	0.00418025	10.2447	0.0586107	0.58838	0.812393	0.371566	3.02274	1.22534	16.1532	7.42342	40.5784	11.913	143.81	36.3654	9777.77	129.75	198.369	47.3372	0.654082	0.0125714	0.180641	109.723	1.37938	0.017811	16.984	0.657808	1.30058	5.52272	6.63511	15.3751	33.7559	66.5563	133.515	255.37	492.271
4001901	ERC-4 Z19-1	ERC-4	19	1	3402.56	6.06331	-1.46734e-05	0.0740736	340.36	1.0604	73.1094	6.37212	1636.01	11.2121	0.00393388	24.9766	0.0867002	1.90606	4.72475	0.446289	28.1368	10.8677	136.541	53.8148	238.016	52.4387	470.144	90.873	10927	250.482	186.273	100.534	1.34471	0.0238482	0.155504	16.6136	0.396204	0.0167613	41.4069	0.973067	4.21322	32.1193	7.96944	143.117	299.387	562.591	967.892	1497.9	2166.89
4002601	ERC-4 Z26-1	ERC-4	26	1	3394.54	6.21911	-1.50541e-05	0.093449	156.1	0.848204	46.6465	4.52327	651.439	4.99034	0.00148069	12.4712	0.0530413	0.643131	1.63781	0.260833	10.2251	4.07885	53.1924	22.0307	97.9452	22.4815	210.399	42.7092	10530.5	89.9827	129.734	115.186	0.693594	0.0237184	0.221705	25.997	0.616608	0.00630885	20.675	0.595301	1.4216	11.134	4.65773	52.0098	112.365	219.169	396.236	616.395	928.988
4002801	ERC-4 Z28-1	ERC-4	28	1	3498.45	6.13747	-9.46806e-06	0.072986	264.829	3.99016	42.9164	8.17469	2401.55	4.84256	0.0270127	29.0695	0.490097	7.8488	14.2073	1.77821	61.3538	20.5927	230.539	83.1285	339.331	68.0975	584.818	108.355	9571.5	232.961	138.568	45.5994	1.68121	0.00828045	0.0733842	28.6145	0.236941	0.115094	48.1921	5.50052	17.3492	96.5823	31.7537	312.074	567.292	949.894	1495.12	2135.5	2813.95
4002802	ERC-4 Z28-2	ERC-4	28	2	3498.45	5.9	-6.9e-05	0.087118	143.086	0.755598	34.695	10.2886	681.625	3.48227	0.00179388	12.1507	0.0533425	0.779328	2.06392	0.299019	10.9988	4.31641	55.3534	22.0948	100.714	22.8328	213.786	43.0682	10670.4	105.865	174.413	97.8467	0.606979	0.0162886	0.162289	50.0859	0.815829	0.0076433	20.1437	0.598681	1.72265	14.0307	5.33962	55.9449	118.909	228.074	397.388	633.817	943.503
4003201	ERC-4 Z32-1	ERC-4	32	1	3387.74	6.03855	-6.64801e-05	0.100632	182.619	1.03206	81.8622	2.36551	806.715	3.38062	0.00257184	11.9285	0.0939562	1.35917	3.1387	0.772236	16.0778	5.79645	69.1017	27.1913	119.654	26.9122	254.076	53.638	8820.62	72.1292	74.9977	72.857	0.961752	0.0133055	0.322196	22.1846	0.295179	0.010958	19.7754	1.0545	3.00437	21.3372	13.7899	81.7793	159.682	284.721	489.051	753.016	1112.07
6000301	ERC-6 Z3-1	ERC-6	3	1	3407.9	6.73077	-2.60364e-05	0.0730013	238.071	1.75712	40.7948	1.89266	976.129	6.82876	0.00281334	23.3203	0.0937658	1.63311	3.56799	0.291953	19.1581	7.26777	86.4386	32.7393	140.146	30.3459	267.318	51.4601	11169.5	151.592	60.9756	77.1551	2.48611	0.0255455	0.152608	8.92923	0.228102	0.0119869	38.661	1.05237	3.60987	24.2556	5.21344	97.4469	200.214	356.154	588.835	881.974	1253.96
6000501	ERC-6 Z5-1	ERC-6	5	1	3406.14	6.46345	-8.77177e-05	0.0606516	114.389	0.931015	23.2036	8.03104	583.473	2.35045	0.00106047	9.98286	0.0506438	0.720295	1.82166	0.293231	10.1469	3.91015	50.342	20.265	90.5641	21.1278	198.247	39.8742	10631.8	54.8039	78.9045	97.5261	0.69456	0.0118562	0.117044	33.5699	0.398012	0.00451842	16.5498	0.568393	1.59216	12.3838	5.23627	51.6119	107.718	207.425	364.479	569.944	873.048
6000701	ERC-6 Z7-1	ERC-6	7	1	3404.5	6.04421	-2.60494e-05	0.0791343	216.502	2.22529	52.0875	3.24506	1960.97	3.80349	0.00490824	21.2115	0.132893	2.50961	7.37732	1.30797	42.5552	15.9334	188.034	70.1008	292.686	62.1483	539.401	100.568	11906.3	118.536	39.0928	100.414	3.03216	0.00705131	0.0965655	10.2782	0.0724745	0.0209128	35.1649	1.4915	5.54732	50.1517	23.3567	216.456	438.936	774.758	1260.81	1841.95	2568.11
6001301	ERC-6 Z13-1	ERC-6	13	1	3402.3	6.06476	-2.71781e-05	0.0846641	177.026	0.592341	32.8541	5.38279	635.182	4.69057	0.00269966	8.65153	0.0317505	0.388264	1.32856	0.07083	8.44322	3.75461	50.9448	20.8648	97.6086	21.4284	198.516	40.4085	12449.3	76.3047	49.8685	169.557	1.53012	0.0236281	0.165498	10.6317	0.251206	0.0115026	14.3427	0.356346	0.858232	9.03167	1.26482	42.9462	103.433	209.908	375.266	614.277	885.472
7000101	ERC-7 Z1-1	ERC-7	1	1	3091.31	4.2069	-3.81988e-05	0.0591351	174.39	3.18253	16.8758	0.394999	787.581	2.46531	0.00218246	3.68562	0.0358027	0.584178	1.446	0.299904	10.5387	4.33599	59.1434	24.6449	115.159	25.8835	240.903	47.9309	10135.5	39.4107	30.7883	142.143	1.28006	0.0102336	0.0700521	12.4886	0.127803	0.00929895	6.11011	0.401825	1.29129	9.83005	5.35543	53.6049	119.449	243.689	443.254	724.728	1069.56
7000201	ERC-7 Z2-1	ERC-7	2	1	3487.75	6.26614	2.31459e-05	0.0440789	168.305	0.647899	25.3836	5.34863	638.326	4.56553	0.00314853	22.5998	0.0656868	1.15826	2.34822	0.250005	12.6356	4.69373	57.1968	22.3919	99.1064	21.8381	196.429	38.0442	10300.6	93.3721	56.2656	73.7392	1.65949	0.0232426	0.129225	12.324	0.286442	0.0134151	37.4665	0.737225	2.56026	15.9634	4.46437	64.2707	129.304	235.669	402.732	623.703	902.403
7000301	ERC-7 Z3-1	ERC-7	3	1	3402.51	6.44458	-4.3665e-05	0.0515541	202.475	0.991352	100.167	4.76128	1250.29	3.71107	0.00722777	9.16814	0.111567	1.86689	4.18156	1.06982	21.0531	8.09156	100.761	41.8062	193.147	44.2685	409.678	85.2032	8967.31	45.3136	60.3372	78.0687	0.751007	0.00905851	0.244502	16.2587	0.14728	0.0307958	15.1992	1.25216	4.12664	28.4267	19.1039	107.086	222.908	415.165	751.91	1215.52	1829.28
7000501	ERC-7 Z5-1	ERC-7	5	1	3465.61	5.72846	-1.87879e-05	0.0677419	47.6809	0.794702	9.96621	18.9671	339.125	3.41398	0.00165953	6.29329	0.0157692	0.238043	0.574294	0.234701	3.3837	1.59022	21.9403	9.90196	53.5245	14.7764	167.633	38.6902	12754.8	30.0036	110.996	130.373	0.270313	0.0203658	0.0594525	32.5121	0.662134	0.00707086	10.4332	0.176983	0.526178	3.90411	4.19109	17.2111	43.8077	90.4008	178.093	336.844	610.594
7000701	ERC-7 Z7-1	ERC-7	7	1	3395.57	6.2556	-3.75956e-06	0.0747931	227.599	0.485898	53.5355	7.13991	1472.61	2.25779	0.0458314	12.9327	0.359564	4.80824	7.39498	1.64594	35.7958	12.2441	136.862	50.4845	207.152	43.6134	378.29	71.5988	8574.68	158.453	42.781	46.9715	3.70383	0.0059684	0.14152	18.9482	0.113091	0.195276	21.4402	4.03552	10.6283	50.2718	29.3917	182.074	337.303	563.914	907.995	1303.66	1802.21
7000801	ERC-7 Z8-1	ERC-7	8	1	3781.33	6.83865	-4.19924e-05	0.0917515	209.662	0.48518	50.8994	7.9192	654.654	4.38012	0.00817953	12.4486	0.084818	1.47818	3.74704	0.168284	17.1644	5.75766	62.7135	21.9537	89.2309	18.4058	161.899	32.2352	10954.5	113.302	49.5725	59.163	2.28557	0.0270547	0.31439	11.3176	0.306194	0.034851	20.6377	0.951942	3.26742	25.4727	3.00507	87.306	158.613	258.399	394.851	561.554	760.569
8001001	ERC-8 Z10-1	ERC-8	10	1	4005.07	6.40969	3.19416e-05	1.54623	209.917	5.64292	67.8413	5.33695	970.093	8.36221	0.00885139	8.48742	0.107985	2.38807	5.29496	0.675648	24.8192	8.26405	93.118	33.2801	137.479	28.9678	262.089	51.0545	8988.28	92.9834	148.525	56.5791	0.626048	0.031906	0.258848	17.7614	0.566695	0.0377136	14.0707	1.21196	5.27868	35.9957	12.0651	126.242	227.66	383.675	598.563	865.193	1197.02
8001401	ERC-8 Z14-1	ERC-8	14	1	3940.29	6.52568	1.7095e-05	1.85011	91.2087	3.70409	21.2638	2.61514	377.858	3.6281	0.00678782	6.22728	0.0325042	0.633985	1.20161	0.179483	6.39045	2.33303	31.6916	12.7633	58.5666	13.3334	127.513	25.5688	9690.42	31.6487	70.8862	76.3624	0.446472	0.0284527	0.166757	19.5381	0.555912	0.0289212	10.3237	0.364806	1.40138	8.16864	3.20506	32.5048	64.2707	130.579	229.555	368.575	550.968
8003101	ERC-8 Z31-1	ERC-8	31	1	3386.45	6.34837	1.55652e-05	0.119686	105.18	1.01455	46.1287	1.86641	299.084	1.80145	0.00330735	6.99815	0.0380524	0.437649	0.888468	0.218309	4.74138	1.76868	23.8059	9.58726	45.6914	10.3789	99.7568	20.8885	9365.79	36.7276	63.6506	81.1894	0.57702	0.0180585	0.462412	35.3329	0.638058	0.0140918	11.6017	0.427075	0.967395	6.03989	3.89838	24.1169	48.724	98.0879	172.433	287.548	428.88
8003201	ERC-8 Z32-1	ERC-8	32	1	4039.54	5.83616	6.38399e-05	3.61725	217.481	3.82542	21.2621	7.28301	1528.24	9.74801	0.00737756	9.73479	0.051718	1.04777	3.32178	0.321264	22.4804	9.39641	126.506	52.1021	232.357	50.4669	459.031	88.9699	9567.56	73.0548	116.579	158.822	0.626653	0.0212361	0.0463195	11.9593	0.253969	0.031434	16.1386	0.580449	2.31603	22.5817	5.73686	114.346	258.854	521.244	937.088	1462.29	2085.41
8003301	ERC-8 Z33-1	ERC-8	33	1	3947.15	6.44824	5.06253e-05	2.04123	116.699	4.07407	27.2162	4.82903	576.752	7.16423	0.00788622	10.4704	0.0488816	0.914688	2.10189	0.278925	11.3157	4.13354	51.9759	19.4856	84.7865	18.4161	166.277	32.0133	10546.2	52.6215	100.434	81.5519	0.523942	0.043086	0.16368	14.0188	0.604015	0.0336013	17.358	0.548615	2.02186	14.2888	4.9808	57.5568	113.872	214.157	350.461	533.584	760.997
8004401	ERC-8 Z44-1	ERC-8	44	1	4042.35	5.85674	1.39774e-05	1.80233	119.607	5.8028	18.9726	3.13763	561.865	3.45289	0.00339864	4.43159	0.0297941	0.523486	1.10082	0.263355	7.09882	2.92428	40.1625	17.4383	83.0086	19.2602	193.534	40.2755	9921.37	28.5005	78.3785	113.205	0.363627	0.0178413	0.0980323	22.6994	0.404985	0.0144808	7.34681	0.33439	1.15713	7.4835	4.70277	36.1079	80.5586	165.482	313.639	522.395	795.876
8005201	ERC-8 Z52-1	ERC-8	52	1	4106.65	6.43793	3.1043e-05	1.90285	184.667	4.89392	24.501	5.40075	1312.46	6.91471	0.00422647	11.7906	0.0619757	0.976236	2.66472	0.260282	17.0309	7.35622	103.452	43.4326	202.023	44.0998	405.233	80.4682	10055.2	111.42	236.589	144.794	0.470942	0.0170635	0.0604614	34.2153	0.583834	0.0180079	19.5468	0.695575	2.15791	18.1151	4.6479	86.627	202.651	426.256	781.161	1271.38	1822.31
8006701	ERC-8 Z67-1	ERC-8	67	1	4083.12	6.49279	5.39623e-05	12.74	219.515	5.83957	36.3647	34.6733	1860.57	6.98564	0.039357	17.2673	0.128128	1.71622	4.87918	0.546152	31.6414	12.7313	161.132	63.5811	274.213	57.7995	511.074	97.9422	10205.5	226.41	249.405	126.912	0.907799	0.0136685	0.0711536	35.7026	0.488002	0.167691	28.6262	1.43802	3.79359	33.1692	9.75271	160.943	350.724	663.913	1143.54	1725.7	2388.41
8007601	ERC-8 Z76-1	ERC-8	76	1	4038.3	6.67005	-2.58724e-06	6.1553	273.532	6.84643	36.6464	7.23798	885.598	5.1092	0.0105192	5.27423	0.0562638	0.976643	2.28058	0.486463	13.1945	5.09045	68.3277	28.5199	135.076	31.8116	318.734	66.8046	9383.66	50.4066	143.011	99.9225	0.352467	0.0160297	0.114975	27.9908	0.448683	0.0448199	8.74375	0.631468	2.15881	15.5036	8.68683	67.1135	140.233	281.532	512.948	850.07	1314.53
8010801	ERC-8 Z108-1	ERC-8	108	1	4095.22	6.86424	1.50324e-05	2.55575	374.511	3.30117	82.944	7.17785	1446.58	6.16362	0.0117162	11.6836	0.144919	2.60207	5.88431	0.951757	29.835	10.6179	131.959	51.0964	220.008	48.0252	430.709	85.2743	8585.64	105.441	156.757	73.1389	0.672638	0.0143104	0.192575	25.4327	0.363952	0.0499198	19.3693	1.62647	5.75171	40.0021	16.9957	151.755	292.504	543.714	918.999	1384.57	1984.51
8012701	ERC-8 Z127-1	ERC-8	127	1	4193.38	5.39698	2.64666e-05	1.92177	89.7801	4.65743	8.32476	1.37721	776.008	3.34855	0.00372639	2.54833	0.0487909	0.819012	2.09028	0.468832	13.0235	5.09878	64.9532	26.0129	114.229	24.7927	228.859	46.1707	7096.67	19.67	38.9438	110.381	0.505087	0.0146315	0.036375	11.63	0.170165	0.0158772	4.22469	0.547597	1.81037	14.2099	8.372	66.2435	140.462	267.627	467.857	718.871	1024.49
8013301	ERC-8 Z133-1	ERC-8	133	1	4148.09	8.42047	6.60672e-05	2.72844	135.289	3.64051	41.8349	8.05917	738.536	9.18378	0.00442066	5.58499	0.0491172	1.15468	2.43474	0.362203	12.492	4.93609	60.7594	23.2572	104.705	23.9223	222.752	44.0922	11227.6	98.5169	213.844	77.5751	0.460695	0.0412288	0.18781	23.2849	0.960009	0.0188354	9.25894	0.551259	2.55235	16.5516	6.46791	63.5401	135.981	250.348	418.295	658.936	988.527
8013601	ERC-8 Z136-1	ERC-8	136	1	4073.17	6.39291	0.000123721	4.85215	162.05	3.51473	43.2173	20.6658	2100.15	5.12134	0.0118023	16.0132	0.321123	6.7287	13.4884	1.30968	54.6604	17.9037	205.6	73.3829	303.733	62.4166	540.928	103.991	9882.04	192.837	311.062	45.7985	0.61993	0.00946769	0.0798947	60.7384	0.575052	0.0502866	26.5471	3.60407	14.8733	91.6952	23.3871	278.029	493.215	847.137	1319.84	1911.47	2579.2
8016101	ERC-8 Z161-1	ERC-8	161	1	4078.73	6.12943	0.000102953	2.68833	112.872	3.66898	21.2523	6.66113	822.721	11.565	0.0069754	7.58019	0.0637005	1.64989	6.67737	0.630345	33.811	9.90127	93.2593	28.8089	105.211	20.725	184.331	34.3676	11600.5	91.9539	190.657	70.4911	0.4823	0.0627402	0.115294	16.4858	1.03432	0.0297205	12.5666	0.714932	3.64697	45.3934	11.2562	171.978	272.762	384.258	518.146	662.121	856.407
8016901	ERC-8 Z169-1	ERC-8	169	1	4019.86	6.57136	2.28269e-06	1.50481	125.64	7.27387	51.1035	1.57962	690.517	5.88828	0.00369166	6.72253	0.0421568	0.758808	1.99188	0.312109	12.3284	4.91916	60.1952	23.1246	101.258	21.6623	194.799	38.2721	10566.5	27.9553	56.3854	109.549	0.495789	0.0302275	0.26234	9.57587	0.289455	0.0157293	11.1448	0.47314	1.67729	13.541	5.57337	62.708	135.514	248.023	415.909	637.242	895.138
8017701	ERC-8 Z177-1	ERC-8	177	1	4142.24	5.63666	6.58038e-05	2.72355	197.323	4.44681	30.6354	10.1106	1084.55	10.1182	0.00502441	8.32163	0.0590942	0.878047	2.62832	0.407458	16.681	6.61107	84.2478	32.9024	147.926	33.6357	308.378	59.8129	9658.85	129.583	280.855	128.003	0.461386	0.0328111	0.0993437	27.7573	0.910749	0.0214078	13.7958	0.663234	1.94086	17.8676	7.27603	84.8474	182.123	347.127	591.77	930.938	1389.9
8018101	ERC-8 Z181-1	ERC-8	181	1	3986.02	6.18899	1.67796e-05	1.85438	164.64	4.66188	29.7729	3.65156	603.868	5.8246	0.00548603	3.98857	0.0333205	0.762917	1.69024	0.273076	9.94305	4.00234	51.9822	20.5237	88.7308	19.5796	176.093	34.6206	9027.97	25.4435	41.5406	98.8904	0.612497	0.0330768	0.169075	7.13193	0.235901	0.0233746	6.61235	0.373968	1.68638	11.4904	4.87636	50.575	110.257	214.183	369.132	558.407	809.076
8019201	ERC-8 Z192-1	ERC-8	192	1	4020.75	6.0279	-5.56661e-06	3.03265	102.411	5.17104	5.81482	4.13615	355.234	5.91549	0.00293889	3.32033	0.0215715	0.420072	0.835918	0.0922269	4.69569	2.10515	27.6304	11.4209	54.6004	12.8135	124.375	26.4646	10046.2	16.8986	52.7723	98.8295	0.320217	0.0475619	0.0467525	8.92104	0.424301	0.0125219	5.50453	0.242105	0.928541	5.68265	1.64691	23.8845	57.993	113.846	205.413	343.615	529.483
8019202	ERC-8 Z192-2	ERC-8	192	2	4020.75	6.0279	-5.56661e-06	0.993145	76.2764	1.18152	6.03194	3.94346	364.774	6.21339	0.00199294	3.41483	0.0206558	0.376176	0.788738	0.113884	5.15988	2.16272	29.526	12.2595	57.1782	13.6786	138.773	29.2082	10707.1	18.6206	54.5295	115.924	0.341477	0.044774	0.0434664	8.77613	0.392942	0.00849143	5.66119	0.231827	0.831512	5.36192	2.03364	26.2456	59.5792	121.656	220.494	359.838	565.233
8021201	ERC-8 Z212-1	ERC-8	212	1	4044.15	6.2693	0.000104346	2.09915	145.109	2.4135	43.794	4.85877	1088.58	8.94704	0.00356779	4.74191	0.0371073	0.806502	2.27019	0.644666	15.9605	6.41803	83.5385	35.0782	161.285	38.066	376.71	79.4317	9398.92	66.9085	227.27	140.379	0.294401	0.0237505	0.116254	25.4016	0.603301	0.0152015	7.86126	0.416468	1.78272	15.433	11.5119	81.1824	176.805	344.205	630.902	1015.01	1572.98
8023901	ERC-8 Z239-1	ERC-8	239	1	4103.16	5.88477	5.9726e-05	2.26307	241.335	20.3311	22.8298	7.78705	1145.29	13.9658	0.00622994	12.1772	0.0896275	1.8464	4.17053	0.229653	21.3794	8.26204	100.685	39.1232	166.281	35.2043	321.765	61.9156	10103.6	102.248	178.547	78.6721	0.572666	0.0434036	0.0709518	12.7846	0.554898	0.0265442	20.1876	1.00592	4.08135	28.3517	4.10095	108.746	227.604	414.852	703.655	1046.45	1454.72
8025201	ERC-8 Z252-1	ERC-8	252	1	3490.81	6.35644	4.4208e-05	0.0724158	104.533	1.43154	17.8565	8.99875	392.94	2.76875	0.00235061	11.3898	0.0277326	0.495292	1.02321	0.149018	5.44506	2.24649	30.4629	12.3989	58.3173	13.4554	125.71	25.4167	11121.2	42.5238	70.4647	91.2768	0.603477	0.022025	0.142045	25.45	0.560535	0.0100154	18.8824	0.311253	1.09481	6.95587	2.66104	27.6962	61.8866	125.517	223.002	367.007	556.008
8025401	ERC-8 Z254-1	ERC-8	254	1	4023.77			1.82457	231.579	2.44587	50.6135	2.14115	1187.8	9.03857	0.00778599	12.9113	0.0825616	1.68905	4.23673	0.500304	24.5394	8.91373	107.441	40.6736	167.15	35.3319	309.183	58.8029	9400.14	90.0113	92.2779	88.9697	0.975437	0.0292337	0.163701	10.2094	0.298458	0.0331742	21.4047	0.926618	3.73354	28.8017	8.93399	124.819	245.557	442.691	731.539	1051.92	1460
8026601	ERC-8 Z266-1	ERC-8	266	1	3980.47	6.19358	1.13789e-06	2.28788	135.079	2.20092	27.5809	2.34625	535.408	5.48148	0.0163662	11.2172	0.0752951	1.24987	2.15477	0.315461	9.93424	3.62475	44.6684	17.2629	76.015	16.9699	161.427	33.2996	9663.37	36.788	69.2274	56.4686	0.531409	0.0339564	0.170857	12.6293	0.428846	0.0697325	18.5962	0.845062	2.76274	14.6483	5.63323	50.5302	99.8554	184.048	310.484	478.382	701.234
8026701	ERC-8 Z267-1	ERC-8	267	1	4012.71	6.69109	-1.06513e-05	1.9441	98.8985	4.11397	45.0637	0.789201	430.324	1.99586	0.0042776	1.51272	0.0290564	0.524034	1.25961	0.207656	7.59397	2.92094	36.9751	14.4226	62.547	13.5896	128.744	26.5015	8920.66	15.2674	34.6225	99.9132	0.440968	0.0155026	0.350027	17.3471	0.268926	0.0182258	2.50782	0.32611	1.15834	8.56292	3.70815	38.6265	80.4667	152.349	259.4	393.625	561.556
8027101	ERC-8 Z271-1	ERC-8	271	1	4146.82	6.56123	4.05812e-05	2.21259	218.249	3.31922	39.4786	4.49636	1202.95	11.9601	0.00639413	15.8639	0.0586412	1.08369	3.32092	0.247879	20.8137	8.38082	104.846	41.0539	179.312	39.2558	350.22	68.6833	10299.6	80.0868	128.184	128.319	0.624781	0.0341503	0.112725	10.7176	0.366009	0.0272439	26.2996	0.658151	2.39544	22.5759	4.42641	105.868	230.877	431.996	738.38	1128.46	1622.14
8027301	ERC-8 Z273-1	ERC-8	273	1	4030.4	6.6005	2.38678e-05	20.1079	111.676	3.30648	39.1861	3.87538	255.722	1.87074	0.00943134	1.74375	0.0245286	0.450273	0.937073	0.248646	4.843	1.83152	22.5616	8.78491	38.244	8.46977	79.1434	15.87	8764.5	11.5949	31.6185	74.1832	0.366712	0.0236374	0.495127	16.9016	0.399509	0.0401847	2.89083	0.275293	0.995298	6.37031	4.44011	24.6338	50.4552	92.9609	158.002	240.68	349.99
8030101	ERC-8 Z301-1	ERC-8	301	1	3405.2	6.47819	3.26991e-05	0.0569748	172.285	0.951512	38.0295	0.941092	747.294	3.77724	0.0044074	14.276	0.0787458	1.15014	2.74031	0.306091	13.5124	5.09764	62.9256	24.4697	107.202	23.6591	211.983	41.4088	9487.73	67.505	49.0618	77.674	1.37592	0.0178186	0.179399	12.9888	0.231442	0.0187789	23.667	0.883791	2.54232	18.6289	5.46591	68.7303	140.431	259.273	440.103	674.65	977.65
8031201	ERC-8 Z312-1	ERC-8	312	1	3947.5	5.34967	5.62699e-05	1.98037	222.855	4.93972	69.519	3.8588	1219.65	3.43376	0.00750461	4.09414	0.0586852	1.25383	2.80026	0.47752	17.1498	6.72943	84.4987	36.721	173.877	40.4303	381.866	79.3416	8336.64	54.7607	138.955	97.5678	0.394089	0.00899206	0.182051	40.4673	0.363884	0.0319753	6.78737	0.658644	2.7715	19.0365	8.52714	87.2322	185.384	348.161	660.449	1094.25	1670.67
8033701	ERC-8 Z337-1	ERC-8	337	1	4139.81	6.1786	3.91981e-05	2.0316	255.478	3.99143	26.5691	3.49712	1311.71	14.9041	0.00572367	8.92647	0.0827144	1.7607	4.48238	0.558819	23.8539	9.07065	115.2	45.1737	198.697	43.7148	402.197	80.1517	9180.36	59.4854	144.444	91.1292	0.411824	0.0370568	0.0660599	9.69154	0.359137	0.0243872	14.7985	0.928333	3.89191	30.4716	9.9789	121.332	249.88	474.661	812.477	1250.45	1806.4
8033901	ERC-8 Z339-1	ERC-8	339	1	4026.88	6.43845	4.48677e-05	2.21534	213.441	1.68696	27.7772	10.3249	912.966	9.45867	0.0087501	8.55469	0.045585	0.898107	2.29882	0.272812	13.6542	5.5888	72.318	29.5814	135.078	30.5685	284.534	57.278	9806.01	88.6901	160.383	111.981	0.552989	0.0332427	0.0976236	16.9562	0.563671	0.0372821	14.1822	0.511616	1.9852	15.6276	4.87164	69.4516	153.962	297.973	532.04	850.082	1263.16
8036101	ERC-8 Z361-1	ERC-8	361	1	3494.01	6.233	4.61229e-05	0.135122	227.247	2.05504	33.8093	5.40895	1136.72	7.52241	0.0334636	31.2696	0.103563	1.58074	4.24502	0.54999	22.1285	8.14926	97.7326	37.7926	164.346	34.8944	316.387	60.9446	10431.8	185.647	210.129	84.8498	0.88349	0.023776	0.106861	27.9337	0.664152	0.14258	51.8395	1.16232	3.49413	28.8581	9.82125	112.556	224.498	402.689	679.723	1034.27	1441.92
8037701	ERC-8 Z377-1	ERC-8	377	1	3979.43	5.969	5.35328e-05	2.76208	155.432	4.2512	28.5379	14.8531	782.287	11.3658	0.00514994	8.52129	0.0488511	0.891577	2.01372	0.386833	10.8555	4.30684	54.8637	22.2866	107.319	26.6321	269.98	58.0383	11134.3	123.068	320.954	88.7806	0.383445	0.0420987	0.105704	28.2385	1.18881	0.0219426	14.1268	0.548273	1.97077	13.6895	6.90774	55.2161	118.646	226.056	400.838	675.39	1100.5
8037801	ERC-8 Z378-1	ERC-8	378	1	4170.26	6.22968	4.48199e-05	2.73021	420.954	4.7101	32.3193	5.48632	1636.58	15.0838	0.0121054	20.3203	0.191233	3.31226	7.10733	0.510599	33.6389	12.0075	142.317	53.5331	226.827	48.5288	432.618	82.5856	9532.74	154.405	213.742	62.9905	0.722389	0.0348663	0.0747063	14.1704	0.494068	0.0515781	33.6875	2.14627	7.32154	48.3163	9.11784	171.103	330.786	586.389	962.825	1427.48	2005.32
8039301	ERC-8 Z393-1	ERC-8	393	1	4147.83	6.36349	7.01345e-05	2.22559	312.135	4.60338	23.2066	13.0783	1280.5	21.1149	0.00325578	9.11034	0.0339275	0.696552	2.29427	0.127145	16.4668	7.08199	97.0805	40.5925	185.847	42.102	387.704	77.1027	11524.1	102.2	166.491	181.687	0.613843	0.0544613	0.0598566	7.88504	0.42943	0.0138721	15.1034	0.38078	1.53968	15.5967	2.27045	83.7577	195.096	400.002	730.08	1169.59	1739.75
8040201	ERC-8 Z402-1	ERC-8	402	1	4178.11	6.23092	5.66385e-05	2.36448	378.777	1.15594	3.77975	18.7778	1490.29	10.5013	0.00801945	6.94179	0.0417978	1.37971	3.95581	0.661026	25.3625	9.86931	128	49.7441	214.092	45.1105	392.9	72.5465	8380.97	70.1073	116.993	125.131	0.599243	0.0267276	0.00962014	11.1408	0.297768	0.034169	11.5083	0.469111	3.04975	26.892	11.804	129.005	271.882	527.402	894.678	1347.34	1864.07
8042901	ERC-8 Z429-1	ERC-8	429	1	4072.88	6.62899	2.03237e-05	2.3484	384.382	5.01126	71.6403	5.39573	1107.27	5.3702	0.00812835	9.26556	0.0768756	1.45288	3.75605	0.672178	20.797	7.69446	96.2722	36.4997	157.737	34.2349	313.342	61.3806	8959.61	54.9591	123.805	91.8941	0.443915	0.0171384	0.228633	23.0542	0.395113	0.034633	15.3607	0.862802	3.2115	25.534	12.0032	105.784	211.968	396.672	656.47	992.679	1414.67
8043201	ERC-8 Z432-1	ERC-8	432	1	4157.07	6.52913	0.000119798	11.7358	262.213	1.66259	15.4639	26.3766	3329.6	13.7494	0.00985291	11.3643	0.162003	3.1109	8.69185	1.12607	53.3503	21.6958	275.437	109.363	471.809	100.775	864.477	156.622	9293.68	179.796	278.626	120.228	0.645294	0.0159049	0.0178882	20.2646	0.322306	0.0419809	18.84	1.81821	6.87643	59.088	20.1083	271.365	597.682	1134.89	1966.97	2969.22	4164.24
8044501	ERC-8 Z445-1	ERC-8	445	1	4052.97	6.32366	3.8051e-06	2.22774	215.302	1.37073	33.5534	3.28375	987.711	10.6678	0.00526136	6.9805	0.0464166	0.882149	2.33293	0.245537	14.2229	5.8775	76.4289	31.404	143.778	33.0678	309.078	61.4889	11270.7	61.7308	136.925	119.4	0.450837	0.034515	0.10856	12.8353	0.443011	0.0224174	11.5724	0.520949	1.94993	15.8595	4.38458	72.3442	161.915	314.911	564.82	904.834	1366.44
8045902	ERC-8 Z459-2	ERC-8	459	2	4061.66	6.50038	8.68807e-05	2.72185	311.331	4.13803	102.263	6.76799	1235.8	4.99137	0.00417171	7.21319	0.0888107	1.82697	4.38852	1.106	22.9572	8.56591	106.313	41.6321	185.583	42.3242	392.509	80.1949	8766.21	80.149	176.449	82.4163	0.454233	0.0127166	0.260536	35.3508	0.449541	0.0177746	11.9582	0.996753	4.03839	29.8336	19.75	116.771	235.975	438.043	748.779	1167.92	1748.93
8046901	ERC-8 Z469-1	ERC-8	469	1	4034.62	6.40928	5.25042e-05	2.56588	158.196	5.1298	33.6965	20.8543	1478.86	5.9337	0.00573752	15.0456	0.13352	3.01237	7.43904	0.681314	35.5772	11.9866	140.603	51.8972	216.535	45.2447	399.279	76.7171	9206.11	159.672	249.586	65.5759	0.639746	0.014861	0.0843933	42.0624	0.625091	0.0244462	24.9429	1.49854	6.65865	50.5713	12.1663	180.962	330.21	579.329	933.403	1362.71	1869.62
8048201	ERC-8 Z482-1	ERC-8	482	1	4011.41	6.3555	5.9703e-05	2.96692	148.524	3.90245	59.2819	11.3499	693.377	3.53713	0.0040431	2.7366	0.0348922	0.544999	2.12072	0.537587	13.7801	5.0413	57.2611	19.781	77.3243	15.6455	139.144	25.6287	11333.4	50.3129	253.324	132.067	0.198611	0.0254205	0.426046	71.6185	1.82058	0.0172267	4.53681	0.391607	1.20468	14.4168	9.59977	70.0923	138.879	235.934	355.773	486.622	646.507
8048401	ERC-8 Z484-1	ERC-8	484	1	4076.39	6.6438	8.31558e-05	5.63808	224.34	5.03985	176.163	13.5748	1627.28	9.78239	0.0177084	10.1882	0.179717	3.19107	6.7012	1.64728	31.5472	11.1987	139.001	56.5458	258.214	57.5093	531.595	107.83	8233.61	131.502	256.047	64.3022	0.513586	0.0184019	0.331386	26.1743	0.481659	0.0754514	16.8902	2.01703	7.05364	45.5554	29.4157	160.464	308.504	572.728	1017.01	1625.01	2376.42
8049401	ERC-8 Z494-1	ERC-8	494	1	4053.36	6.26226	4.14959e-05	2.67363	268.794	2.18773	52.8233	7.03013	995.91	6.72657	0.00312172	3.79373	0.0289827	0.646654	1.92073	0.546304	12.9427	5.83898	76.2488	32.3259	153.531	36.2417	359.017	76.1229	10001.7	59.7319	241.853	157.611	0.246976	0.0187361	0.147133	35.9549	0.673654	0.0133009	6.28935	0.325283	1.42939	13.0573	9.75543	65.8328	160.854	314.169	581.401	966.212	1497.59
8049501	ERC-8 Z495-1	ERC-8	495	1	4123.55	5.80907	0.000101783	4.05255	360.073	2.58897	27.7618	18.6086	2194.77	47.6654	0.00615276	11.4262	0.0802654	2.13131	5.82142	0.530332	35.6663	14.3401	189.256	74.4307	329.007	71.4356	640.116	122.033	10380.6	210.462	407.284	121.308	0.516744	0.0744636	0.0433699	8.54465	0.636265	0.0262154	18.9427	0.900847	4.71112	39.5745	9.47021	181.415	395.043	779.794	1338.68	2070.53	2951.89
8052701	ERC-8 Z527-1	ERC-8	527	1	3987.81	4.87195	0.000133013	2.27876	157.333	1.80016	37.6131	8.27406	1749.9	1.47125	0.013494	7.8457	0.0860382	1.61959	4.86929	0.829761	30.9696	11.49	133.924	53.7419	232.04	47.1211	439.039	80.9823	8784.94	169.563	214.914	110.194	0.788978	0.00335107	0.0856713	146.076	0.489511	0.0574945	13.0068	0.965636	3.58	33.1019	14.8172	157.526	316.529	551.81	966.581	1460.29	1947.15
8052801	ERC-8 Z528-1	ERC-8	528	1	4035.37	6.76286	2.34269e-05	1.51485	208.562	1.75153	51.7862	1.22845	840.278	5.83913	0.00348489	7.1329	0.0382346	0.770907	1.9485	0.372388	12.6821	5.06306	65.6907	27.6547	126.425	28.453	273.047	53.158	9444.99	39.1947	64.4852	118.926	0.607809	0.0213851	0.18966	11.0436	0.236169	0.0148483	11.8251	0.42912	1.70404	13.2461	6.64978	64.5071	139.478	270.666	497.387	795.626	1175.75
8054801	ERC-8 Z548-1	ERC-8	548	1	4214.05	5.83145	1.1879e-05	2.24192	61.7218	1.83898	7.09765	4.52016	390.682	1.51612	0.00579514	3.30739	0.0442407	0.786977	1.28389	0.306553	5.54198	2.30469	28.3383	11.8745	59.115	14.662	150.051	31.0563	8532.85	18.1152	47.6575	58.0814	0.380111	0.010104	0.0473014	31.4339	0.317608	0.0246917	5.48308	0.496529	1.73956	8.72802	5.47416	28.1891	63.4901	116.763	213.57	372.026	605.867
8055201	ERC-8 Z552-1	ERC-8	552	1	3987.91	6.39954	7.61015e-05	1.9421	188.248	2.38285	44.8342	6.29457	1168.38	12.8747	0.0078873	18.5949	0.133763	2.73084	5.85825	0.719983	26.9055	9.06118	108.385	40.2802	170.146	36.1549	323.116	61.1897	9900.62	130.191	207.357	58.1905	0.62786	0.0398454	0.138756	16.1058	0.641742	0.0336059	30.8271	1.50127	6.03635	39.8249	12.8568	136.854	249.619	446.581	724.465	1070.77	1494.01
8058201	ERC-8 Z582-1	ERC-8	582	1	4027.4	6.59177	-1.69816e-05	1.89332	152.347	1.97426	37.8429	1.88092	576.164	5.3661	0.00483681	7.01568	0.0483201	0.747726	1.96115	0.316029	11.1495	4.25492	50.7046	19.2053	82.1568	17.3037	158.337	30.6223	9706.54	31.1395	66.4588	93.6662	0.468553	0.0338904	0.239003	12.385	0.419731	0.0206085	11.6308	0.542313	1.6528	13.3321	5.64337	56.7118	117.215	208.919	345.419	517.034	715.028
8058401	ERC-8 Z584-1	ERC-8	584	1	4154.51	6.45841	9.64086e-06	1.77466	197.136	2.44573	29.0807	4.45659	921.483	9.90525	0.00598833	16.5944	0.0690892	1.62606	3.5536	0.246906	17.3394	6.77762	79.7565	30.6767	135.591	30.1098	275.389	54.2923	10297.1	57.1615	78.7767	71.4928	0.725614	0.0359682	0.105598	7.95302	0.286056	0.0255148	27.5105	0.775412	3.5943	24.1577	4.40903	88.1964	186.711	328.622	551.74	853.308	1244.21
8058402	ERC-8 Z584-2	ERC-8	584	2	4036.68			1.94018	91.7347	1.61775	12.1574	7.56365	1158.41	7.055	0.00601193	3.88204	0.0754584	1.45259	3.34721	0.664226	18.5161	7.43761	96.0837	38.2918	170.51	36.3634	334.166	64.389	7003.05	47.062	89.6023	94.8522	0.525232	0.0211123	0.0363812	12.7005	0.268137	0.0256154	6.43575	0.846895	3.21085	22.7547	11.8612	94.1818	204.893	395.895	688.702	1073.06	1502.62
8060701	ERC-8 Z607-1	ERC-8	607	1	3388.98	6.03396	7.84662e-05	0.0929245	311.804	1.03561	64.0777	5.00062	1152.18	12.2363	0.00238142	12.5943	0.0474839	0.739012	2.13685	0.100833	14.2852	6.14241	87.2781	36.5657	175.72	41.3221	390.303	80.6516	14259.6	105.717	301.482	158.945	0.350659	0.0313507	0.164174	24.6384	0.77243	0.0101467	20.8792	0.532928	1.63354	14.5265	1.80059	72.6614	169.212	359.613	657.657	1105.85	1707.53
8061101	ERC-8 Z611-1	ERC-8	611	1	4026.88	7.02168	3.15498e-05	1.76034	165.634	3.06839	13.8172	3.09984	552.843	6.23281	0.0181357	4.82693	0.0551121	0.808065	1.36856	0.105556	8.2674	3.29387	42.7967	17.8411	80.9527	18.9113	175.92	34.2604	9871.6	43.9716	52.3101	84.2332	0.840595	0.0354299	0.0785425	8.3927	0.297352	0.077272	8.0022	0.618542	1.78617	9.30361	1.88494	42.0519	90.7402	176.336	320.882	509.457	781.458
8063301	ERC-8 Z633-1	ERC-8	633	1	4080.77	6.57354	2.58026e-05	2.1816	167.953	4.05256	42.5824	3.65917	918.648	7.54028	0.00373349	12.835	0.0818196	1.53412	3.07898	0.381481	16.4157	6.12437	78.3478	31.0677	134.45	28.7133	266.899	51.4969	9003.58	67.949	111.267	76.5163	0.610684	0.0282514	0.159545	14.7564	0.416888	0.0159075	21.2782	0.91829	3.39106	20.9312	6.81217	83.4979	168.715	322.817	558.771	846.127	1186.5
8063501	ERC-8 Z635-1	ERC-8	635	1	3879.07	6.16689	6.70798e-05	3.46495	139.218	3.71487	10.2351	11.1502	523.925	4.43661	0.00286201	5.65825	0.0370397	0.530665	1.13175	0.160527	6.62477	2.89299	37.7464	16.1879	77.1132	17.9987	181.551	37.7913	10111.3	68.8052	155.798	104.483	0.441632	0.0244373	0.0563757	35.1163	0.858147	0.0121943	9.38039	0.415709	1.173	7.69378	2.86656	33.6967	79.6967	155.527	291.149	485.294	743.75
8064201	ERC-8 Z642-1	ERC-8	642	1	4021.19	5.12644	6.00836e-05	1.54898	124.263	5.04718	53.3291	2.8566	1428.41	1.2108	0.00289859	2.35612	0.0698327	1.81485	4.99638	0.885754	28.6129	10.6588	125.208	46.9218	195.457	40.1299	355.185	66.5113	8516.54	47.1178	75.1074	94.0508	0.627339	0.00340892	0.150144	62.0312	0.21146	0.0123502	3.90603	0.783757	4.0116	33.9659	15.817	145.538	293.631	515.897	843.916	1230.06	1658.26
8066101	ERC-8 Z661-1	ERC-8	661	1	4031.7	6.79076	-1.31984e-05	2.03199	205.286	5.05186	23.8743	1.11893	693.013	9.28237	0.00463046	10.5511	0.0393287	0.570021	1.67379	0.143445	10.4607	4.3209	55.9471	22.3281	98.9037	21.2499	199.075	38.8055	10561.5	49.0696	75.4015	131.575	0.650777	0.0466275	0.119926	8.12309	0.378759	0.0197293	17.4918	0.441399	1.25999	11.3786	2.56151	53.2082	119.033	230.519	401.585	622.427	878.094
8069501	ERC-8 Z695-1	ERC-8	695	1	4068.89	6.57653	-1.32609e-05	1.88436	162.123	1.93057	40.5135	8.86057	1689.35	3.71864	0.0191684	13.1778	0.356533	6.636	12.3997	1.55536	47.0352	14.9326	161.88	57.4106	235.942	48.6624	428.901	81.7364	8722.77	64.9866	77.4698	37.4492	0.838864	0.00867015	0.0944588	20.8328	0.180624	0.0816719	21.8464	4.00149	14.6684	84.2947	27.7742	239.243	411.367	666.995	1032.56	1484.84	2010.84
8070201	ERC-8 Z702-1	ERC-8	702	1	3387.34	6.09269	2.85227e-05	0.100324	152.78	1.18148	51.7715	5.65198	596.298	4.23901	0.00407061	10.3813	0.0388957	0.697931	1.74161	0.325656	10.0783	3.87956	49.441	19.8457	89.2342	19.8648	186.13	37.2119	9691.84	84.529	159.629	99.2275	0.529534	0.0227744	0.278146	37.6571	0.857619	0.0173439	17.2104	0.43654	1.54273	11.8396	5.81528	51.2631	106.875	203.712	356.938	561.575	820.859
8070901	ERC-8 Z709-1	ERC-8	709	1	4061.66	6.79422	1.52812e-05	1.56762	183.881	1.6419	55.8594	1.3094	822.369	5.61123	0.00537294	7.08937	0.0405395	0.77699	1.87953	0.376247	12.8262	4.95491	65.8724	27.0984	123.812	28.1769	261.363	52.4458	9953.88	40.4556	64.5027	119.826	0.627192	0.0214691	0.213723	11.4953	0.246794	0.0228928	11.7529	0.454989	1.71749	12.7772	6.71869	65.2403	136.499	271.415	487.381	779.183	1164.34
8071201	ERC-8 Z712-1	ERC-8	712	1	4020.94	6.86582	0.000102896	2.33675	132.488	3.88402	42.4909	6.46273	854.482	8.12044	0.0154306	5.37386	0.0204706	0.49507	1.71653	0.155463	12.9017	5.33998	70.6114	28.5434	128.458	28.5696	257.938	51.6861	10443.7	108.199	278.75	183.765	0.388156	0.0314822	0.164733	34.3269	1.08069	0.065746	8.90892	0.229749	1.09432	11.6692	2.77613	65.624	147.107	290.941	513.371	808.423	1180.56
8072201	ERC-8 Z722-1	ERC-8	722	1	4124.61	6.66923	3.26215e-05	2.14592	189.063	1.67068	21.5811	2.14982	785.557	12.1367	0.00469469	6.61006	0.0403497	0.780471	2.12775	0.234259	13.5926	5.35966	66.9295	26.1762	114.364	25.306	228.092	44.9029	10389.1	58.1274	126.228	117.211	0.460495	0.0532097	0.0946159	10.4005	0.553409	0.0200029	10.9583	0.452858	1.72518	14.4646	4.18319	69.1385	147.649	275.77	470.796	719.724	1045.7
8074601	ERC-8 Z746-1	ERC-8	746	1	3955.43	6.42014	6.78423e-05	2.35033	139.68	3.80981	37.3337	5.13215	762.987	5.05526	0.0054926	9.82973	0.0550649	1.28023	2.82487	0.495849	14.5057	5.45774	66.9601	26.2508	115.065	25.1703	230.282	45.3541	8739.29	56.0345	100.238	76.0072	0.559014	0.0219525	0.162122	19.8285	0.435285	0.0234027	16.296	0.618012	2.82985	19.2037	8.85444	73.7826	150.351	275.897	472.137	724.132	1040.1
8079401	ERC-8 Z794-1	ERC-8	794	1	3391.39	6.12373	3.32312e-05	0.038056	171.327	1.51587	51.8667	2.7463	683.257	4.58288	0.00277762	14.2128	0.0575576	0.903962	2.13754	0.365571	12.2204	4.60728	58.271	23.1214	103.236	22.7346	208.135	42.3069	10084.2	89.6309	104.755	91.7225	0.855623	0.0220188	0.249198	22.8579	0.503305	0.0118348	23.5623	0.645988	1.99815	14.5312	6.52806	62.1589	126.922	240.095	415.852	649.689	939.448
8084701	ERC-8 Z847-1	ERC-8	847	1	4129.55	6.74982	7.45384e-05	2.71157	277.238	2.49895	38.0664	12.7494	2294.22	7.30629	0.0133518	16.6923	0.273561	6.19423	13.3837	1.01918	58.9293	19.8403	220.008	79.3241	321.724	65.8914	576.682	110.638	10071.7	140.518	159.142	51.9567	0.882977	0.0126695	0.0660094	21.7815	0.275961	0.0568887	27.6729	3.07027	13.6919	90.984	18.1996	299.742	546.564	906.503	1426.69	2024.69	2722.78
8085101	ERC-8 Z851-1	ERC-8	851	1	4064.27	6.06841	1.20159e-05	2.43339	178.356	1.14316	14.0636	9.51877	689.645	9.8028	0.00658672	6.89472	0.0330007	0.844462	1.53515	0.0939189	9.12489	3.84192	51.1335	21.6778	100.713	22.4682	215.507	43.5106	10528.1	52.278	139.31	93.86	0.375264	0.0454872	0.0652583	14.2112	0.646429	0.0280644	11.4302	0.370379	1.86663	10.4361	1.67712	46.4135	105.838	210.686	389.888	633.813	928.437
8087501	ERC-8 Z875-1	ERC-8	875	1	4030.73	6.11323	5.13364e-05	1.79851	266.296	2.33527	22.8765	3.2225	1183.11	12.523	0.00523015	7.44432	0.0481716	1.0083	2.63452	0.256627	17.4976	7.22527	94.9915	39.459	176.693	38.7684	360.409	70.8634	9676.86	42.5509	79.6506	130.266	0.53422	0.0347467	0.0634738	6.36033	0.221001	0.0222844	12.3414	0.540647	2.22879	17.9097	4.58262	89.0009	199.043	391.395	709.695	1111.98	1602
8088401	ERC-8 Z884-1	ERC-8	884	1	4051.34	6.71852	2.71776e-05	2.04672	73.0934	1.10231	43.1749	8.71618	381.394	2.14667	0.00421181	3.97304	0.0411912	0.766834	1.83787	0.578957	8.45209	2.84244	30.4477	11.2959	48.2098	10.3998	100.858	21.0185	9909.28	77.2387	227.405	56.2725	0.339653	0.0212841	0.428076	105.934	2.2547	0.0179455	6.5866	0.462303	1.69503	12.494	10.3385	42.9913	78.3043	125.454	203.164	303.397	429.742
9007501	ERC-9 Z75-1	ERC-9	75	1	3493.22	6.54425	6.26549e-05	0.094032	217.929	1.938	39.6103	3.6802	1861.25	*	*	*	0.254511	4.22139	9.32382	1.32654	42.7714	14.7675	173.419	63.2545	258.802	53.2538	453.198	84.0325	9471.33	179.704	144.264	59.6805	1.24566		0.0874018		0.318324			2.85646	9.3311	63.3842	23.6883	217.555	406.819	714.539	1137.67	1628.71	2200.57
9009001	ERC-9 Z90-1	ERC-9	90	1	3787.6	6.51233	-1.41425e-05	0.128295	78.3616	2.32775	23.5745	6.6503	203.917	*	*	*	0.0476933	0.54216	0.689897	0.180586	3.1302	1.23079	16.2508	6.72614	32.3357	7.84216	77.2791	16.8326	8671.58	7.55354	50.861	53.5295	0.148513		0.305056		0.658147			0.535278	1.19841	4.68998	3.22474	15.9217	33.9061	66.9583	120.974	203.497	324.056
9009101	ERC-9 Z91-1	ERC-9	91	1	3896.4	7.00592	3.42091e-05	0.147703	245.082	2.30671	85.3045	19.8938	936.511	*	*	*	0.0550608	0.990843	2.79801	0.426597	15.8678	6.27194	78.9487	29.6553	132.828	29.5406	276.8	55.0254	10483	178.933	489.363	107.894	0.365645		0.308181		1.76793			0.617966	2.19019	19.0211	7.6178	80.711	172.781	325.293	533.369	835.921	1220.69
9009301	ERC-9 Z93-1	ERC-9	93	1	3482.78	6.61953	4.81395e-05	0.495107	403.13	2.76357	51.2931	15.4051	1264.29	5.16676	0.00789783	20.5415	0.121036	1.95422	4.13798	0.575274	21.6109	8.51931	106.039	42.2338	185.861	41.6757	378.004	72.5565	9933.4	96.1638	91.7985	79.8873	1.04755	0.0136685	0.135694	17.7671	0.24285	0.0336507	34.0543	1.35842	4.31968	28.1304	10.2727	109.923	234.692	436.914	759.601	1169.67	1722.14
9009501	ERC-9 Z95-1	ERC-9	95	1	3487.44	6.4663	3.6301e-05	0.0873909	187.753	2.38778	46.2971	5.35628	853.108	*	*	*	0.125179	1.01389	2.02837	0.174398	12.2869	4.81963	66.7815	27.3691	126.099	28.9109	267.524	53.9937	10439.8	107.73	222.611	98.7905	0.483938		0.173058		0.832113			1.40493	2.24113	13.789	3.11425	62.4969	132.772	275.161	492.25	793.573	1194.67
9009502	ERC-9 Z95-2	ERC-9	95	2	3487.44			0.0849376	187.825	2.70178	44.2532	5.27152	927.089	*	*	*	0.059739	0.964746	2.25677	0.196122	13.8418	5.58909	73.167	29.0778	132.873	30.077	274.998	55.2277	10320.6	101.375	179.666	108.262	0.564245		0.160922		0.653333			0.670471	2.13251	15.3417	3.50219	70.4057	153.969	301.471	522.982	836.205	1242.85
9009601	ERC-9 Z96-1	ERC-9	96	1	3900.29	6.85816	3.56475e-05	0.115202	95.3211	1.86678	45.2951	17.0373	732.301	*	*	*	0.0323149	0.461384	1.80603	0.293137	13.3362	5.41745	64.2553	22.9401	93.9713	19.3853	168.807	33.6203	11626.4	124.733	363.289	174.845	0.343343		0.268325		2.1521			0.362681	1.01986	12.2776	5.23459	67.8343	149.241	264.752	412.592	591.386	801.044
9009701	ERC-9 Z97-1	ERC-9	97	1	3851.12	6.99146	5.46701e-05	0.116053	94.2637	2.40644	48.9734	20.9476	740.257	*	*	*	0.0369843	0.522821	1.65732	0.256735	13.1358	5.40997	66.055	23.6546	95.5473	20.2572	176.529	33.7396	11642.4	127.982	371.193	166.2	0.344785		0.277424		2.10273			0.415088	1.15566	11.2666	4.58456	66.8146	149.035	272.167	425.443	601.305	837.076
9012301	ERC-9 Z123-1	ERC-9	123	1	3371.51	5.95087	5.882e-06	0.123247	130.294	2.78928	31.5778	3.5246	449.074	3.21638	0.000255099	9.17314	0.026714	0.464851	1.09245	0.151463	6.88009	2.76132	35.4578	14.853	69.6696	16.5889	161.763	34.482	11922.9	51.0214	63.4061	108.735	0.804677	0.0198833	0.195211	19.7135	0.39197	0.00108692	15.2075	0.29982	1.02752	7.4266	2.7047	34.9953	76.0695	146.097	267.14	438.449	685.492
9012601	ERC-9 Z126-1	ERC-9	126	1	3073.07	4.96111	0.000135658	0.17665	250.274	2.84657	7.14615	6.15198	2200.2	20.0256	0.0170054	13.2486	0.133095	2.50411	6.47153	0.903188	37.6398	14.7979	191.601	74.9577	325.604	69.9129	605.417	111.424	10388.7	205.501	312.391	106.121	0.657834	0.0330774	0.0118037	15.5995	0.515992	0.0724558	21.9638	1.49377	5.53516	43.9941	16.1284	191.454	407.656	789.455	1348.16	2049.11	2888.96
9013701	ERC-9 Z137-1	ERC-9	137	1	3531.34	6.57119	2.87657e-05	0.135311	337.369	2.4447	128.199	15.9892	954.132	4.31479	0.0069214	8.62769	0.0777748	1.37726	2.99971	0.430137	16.6592	6.23119	78.0855	31.0389	137.135	31.3966	290.151	58.9409	10480.8	114.407	331.23	82.7275	0.345401	0.0148708	0.441834	76.7662	1.14158	0.0294904	14.3032	0.872893	3.04433	20.3923	7.68102	84.7363	171.658	321.737	558.254	863.029	1297.38
9013801	ERC-9 Z138-1	ERC-9	138	1	4113.43	6.48853	5.78331e-05	0.195256	460.091	2.42127	37.86	21.4674	1820.87	*	*	*	0.0513441	0.898544	3.19488	0.51591	23.1834	10.6192	146.901	60.4498	278.711	63.7978	587.946	114.532	11549.5	169.452	372.189	209.469	0.455285		0.0643936		0.633033			0.576253	1.98617	21.7191	9.21268	117.922	292.54	605.28	1087.23	1754	2636.27
9013901	ERC-9 Z139-1	ERC-9	139	1	3070.92	3.32473	9.45698e-05	0.141401	97.078	2.6109	125.587	0.305489	889.096	2.61902	0.00633481	15.1085	0.0799623	1.29268	2.89768	0.378208	13.7495	5.58545	73.0598	29.1976	134.481	31.0656	291.41	57.4617	15723.1	471.44	285.397	81.7313	1.65188	0.0089874	0.430963	108.971	0.979365	0.0269911	25.0472	0.897444	2.85739	19.6987	6.75372	69.9367	153.869	301.029	525.137	846.324	1283.7
9014501	ERC-9 Z145-1	ERC-9	145	1	3350.91	5.76598	5.0666e-06	0.810086	218.664	2.92231	92.8858	5.93149	545.35	0.907222	0.00476417	6.41151	0.0660476	1.11881	2.13886	0.930607	10.084	3.48626	41.714	16.4862	77.5298	19.0484	193.377	42.2873	8195.22	43.7524	122.21	56.7873	0.35801	0.00469146	0.480335	134.708	0.631979	0.020299	10.6292	0.741275	2.47305	14.5402	16.618	51.2918	96.0402	171.875	296.515	487.916	787.125
9016801	ERC-9 Z168-1	ERC-9	168	1	3386.49	6.03396	4.5588e-05	0.0937265	264.694	2.64745	72.3978	1.60032	1185.14	*	*	*	0.10159	1.85277	4.25754	0.482506	23.5166	8.09847	105.644	41.3678	179.791	39.3917	357.304	71.4216	10310.4	104.125	87.4394	81.8328	1.19083		0.202622		0.24472			1.14018	4.09542	28.9432	8.61618	119.617	223.098	435.285	744.026	1131.47	1627.76
9018201	ERC-9 Z182-1	ERC-9	182	1	3455.34	6.51668	1.5517e-05	0.628677	446.076	5.32806	84.1552	20.9653	1202.87	6.25319	0.0649724	13.1368	0.192391	2.05987	3.66969	0.478622	20.5419	7.94538	98.0124	39.4457	175.146	39.5692	361.951	71.7592	10522.8	118.947	230.02	74.2905	0.517119	0.0172763	0.232504	36.7843	0.635499	0.276832	21.7785	2.15927	4.5532	24.9469	8.54682	104.486	218.881	403.842	709.455	1102.24	1635.09
9019101	ERC-9 Z191-1	ERC-9	191	1	3388.09	6.29195	2.37466e-05	0.114723	166.926	2.97234	79.6884	1.84813	842.004	4.24432	0.00301809	13.255	0.0631405	0.948452	2.59781	0.453839	14.8854	5.67663	69.4964	28.1888	127.004	28.4341	263.134	52.7143	10223.1	74.1374	108.769	100.025	0.681605	0.0161299	0.302843	25.6269	0.413359	0.0128594	21.9745	0.708648	2.09649	17.6601	8.10427	75.7141	156.381	286.347	506.992	799.273	1174.96
9047601	ERC-9 Z476-1	ERC-9	476	1	3822.18	6.98491	-6.1375e-05	0.248459	153.81	1.94849	32.8618	3.19247	1283.18	*	*	*	0.258189	3.92575	6.04993	1.27244	26.5685	9.18289	110.722	42.1567	184.3	40.5455	370.491	71.6144	8077.99	76.1246	86.1333	46.5052	0.8838		0.088698		0.232484			2.89775	8.6776	41.128	22.7221	135.14	252.972	456.207	758.215	1159.85	1675.44
9048101	ERC-9 Z481-1	ERC-9	481	1	4100.95	6.34	-0.00011	0.140485	226.456	1.4245	32.2815	10.6736	1323.37	*	*	*	0.0481885	0.659582	2.22407	0.454134	17.163	7.62281	106.914	44.4041	210.469	47.0055	435.195	84.7934	11114.5	167.043	334.573	210.165	0.499272		0.0741771		0.768789			0.540836	1.45796	15.1194	8.10954	87.2992	209.995	440.519	798.635	1324.54	1942.38
9048201	ERC-9 Z482-1	ERC-9	482	1	4139.66	6.658	1.95023e-05	0.094097	176.302	1.46503	44.1439	2.58835	992.936	*	*	*	0.0576078	0.805404	2.57672	0.435699	17.0434	6.7759	87.9379	34.7824	155.015	34.4067	307.064	60.1301	9380.02	38.1596	69.1045	143.313	0.552201		0.143761		0.22505			0.646553	1.78029	17.5168	7.78034	86.6908	186.664	362.332	625.582	975.552	1421.77
9049601	ERC-9 Z496-1	ERC-9	496	1	3482.18	7.96559	5.25721e-06	0.0996784	130.727	3.47012	36.7375	11.1709	450.012	2.02318	0.00265867	5.0476	0.0182042	0.439807	0.629611	0.184569	5.29513	2.29457	31.3735	13.9255	69.034	16.9272	168.354	36.0021	10069.6	21.0466	107.175	121.165	0.196375	0.0120174	0.218216	52.9737	0.636607	0.011328	8.36803	0.204312	0.972163	4.28016	3.29587	26.9335	63.2114	129.269	250.459	434.449	699.471
9051001	ERC-9 Z510-1	ERC-9	510	1	3459	6.49763	2.91346e-05	0.187907	108.856	2.49153	59.7009	4.96534	610.469	1.02301	0.0481326	12.8133	0.417345	4.84586	5.15141	2.28223	16.7098	5.05728	55.0765	19.7278	84.7024	19.458	190.56	41.598	7695.87	101.571	54.1251	22.0572	1.8766	0.00536845	0.313292	52.9075	0.284031	0.205082	21.2422	4.68401	10.7114	35.0198	40.754	84.9939	139.319	226.932	354.817	533.055	804.05
9051201	ERC-9 Z512-1	ERC-9	512	1	3571.64	6.99392	4.33051e-05	0.493259	303.78	1.52535	112.601	27.5841	812.627	3.10442	0.00427997	5.60219	0.0499358	1.16416	3.17446	0.311942	16.5954	6.16212	71.8345	26.79	117.106	25.4352	226.933	44.1261	10658.4	85.7313	299.973	84.3339	0.285796	0.0136799	0.496186	96.6279	1.32186	0.0182359	9.28746	0.560446	2.57329	21.5803	5.5704	84.412	169.755	295.98	481.834	736.979	1051.04
9051301	ERC-9 Z513-1	ERC-9	513	1	3602.96	6.3381	9.72382e-06	0.10865	132.153	1.48024	27.1154	6.07249	815.367	*	*	*	0.105935	1.70336	3.58997	0.664697	17.0789	6.14391	72.8231	27.4159	117.843	25.8043	229.393	44.6295	9310.13	56.117	70.797	63.0378	0.792646		0.118205		0.308627			1.18895	3.76516	24.405	11.8696	86.8715	169.254	300.054	493.091	741.614	1066.29
9052801	ERC-9 Z528-1	ERC-9	528	1	3777.36	7.05181	3.36914e-05	0.16829	198.908	1.77688	62.9007	9.67762	775.329	*	*	*	0.0423834	0.575181	2.01301	0.260931	11.7627	4.77996	63.3499	24.9123	112.382	25.3521	234.557	46.7204	9653.61	103.833	179.71	141.609	0.57778		0.268169		0.766171			0.475684	1.2714	13.6846	4.65948	59.8306	131.679	261.022	448.063	707.248	1047.61
9053701	ERC-9 Z537-1	ERC-9	537	1	3487.78	6.33973	7.42711e-05	0.0769444	218.018	1.48351	40.0366	6.62448	1939.79	*	*	*	0.252234	4.46237	9.21857	1.2176	42.8962	14.4245	173.82	64.1609	266.65	55.2134	467.074	87.3771	9768.25	192.525	153.049	57.8078	1.25793		0.085718		0.327675			2.83091	9.86376	62.6687	21.7429	218.19	397.368	716.192	1153.97	1678.1	2281.54
9054501	ERC-9 Z545-1	ERC-9	545	1	3608.71	6.80715	2.49585e-05	0.165181	163.847	1.56197	81.4927	3.62905	795.327	3.39704	0.00348345	6.59755	0.06263	0.909989	2.33784	0.527063	12.7705	4.94233	64.6813	26.3869	122.846	29.0311	277.717	56.8867	9363.74	52.2557	210.789	98.7464	0.247906	0.012232	0.293438	62.0506	0.759005	0.0148421	10.9376	0.702918	2.01147	15.8928	9.41184	64.9566	136.152	266.507	474.584	773.102	1199.63
9055401	ERC-9 Z554-1	ERC-9	554	1	3393.4	5.50954	2.10226e-05	0.460651	116.768	1.25564	34.2417	9.74299	296.703	*	*	*	0.0686774	0.723908	0.813221	0.417637	3.68655	1.36934	18.7788	8.14078	41.5373	11.478	129.349	30.9611	7668.96	92.131	117.482	49.0327	0.784214		0.264723		0.908255			0.77079	1.60015	5.52836	7.45781	18.7515	37.7227	77.3746	146.417	261.406	474.298
9056301	ERC-9 Z563-1	ERC-9	563	1	3397.92	6.42163	3.96509e-05	0.206574	212.294	3.39583	86.6421	5.01262	916.626	*	*	*	0.108627	1.62763	3.16405	0.799119	16.123	5.86692	74.7052	29.4803	140.166	32.0158	302.356	62.6375	8023.31	58.5826	98.5871	69.5088	0.594221		0.286557		0.326063			1.21916	3.59777	21.5095	14.27	82.0092	161.623	307.809	530.22	882.101	1322.97
9056701	ERC-9 Z567-1	ERC-9	567	1	3549.58	6.0489	3.09164e-05	0.177894	128.481	2.15934	18.8932	11.6353	693.172	5.39987	0.00435131	9.15388	0.0561023	0.671351	1.75875	0.185148	11.0977	4.6021	60.2498	23.7331	103.781	23.075	210.51	40.3531	10005	78.311	258.141	124.001	0.303365	0.0256514	0.0897496	47.805	1.22626	0.0185399	15.1755	0.629655	1.48398	11.9561	3.30621	56.4483	126.78	248.248	426.854	653.12	953.511
9057001	ERC-9 Z570-1	ERC-9	570	1	3388.21	6.23735	8.22891e-05	0.0903879	214.955	1.4004	94.6042	1.8502	1686.65	*	*	*	0.227308	4.50671	9.43868	1.93104	42.616	13.2545	157.279	57.3804	242.306	50.6021	445.22	84.9625	9254.44	212.228	174.151	51.562	1.21865		0.212488		0.391156			2.55115	9.96179	64.1651	34.4829	216.765	365.139	648.038	1032.02	1524.89	2091
9057101	ERC-9 Z571-1	ERC-9	571	1	3351.15	5.67555	2.66631e-05	0.14128	97.5643	1.66102	28.8799	9.02961	298.929	1.95708	0.00118604	8.22516	0.0158213	0.41186	0.717113	0.140444	3.39898	1.42222	20.2298	8.50709	42.9039	11.4201	123.919	27.6796	11401.3	37.6304	78.4562	77.3282	0.479636	0.0157932	0.233055	40.0883	0.633125	0.00505344	13.6359	0.177568	0.910389	4.875	2.50793	17.2888	39.1796	83.3531	153.005	270.006	471.905
9057801	ERC-9 Z578-1	ERC-9	578	1	3381.26	6.19371	6.60103e-05	0.106046	127.233	1.27232	73.062	7.00188	802.943	*	*	*	0.0314293	0.338744	1.33987	0.33036	10.2889	4.51411	62.123	26.5013	124.691	28.5855	270.595	55.5961	10500.7	124.536	413.36	229.757	0.301277		0.270004		1.52759			0.352742	0.748771	9.10855	5.89929	52.334	124.356	255.966	476.642	784.712	1181.22
9058001	ERC-9 Z580-1	ERC-9	580	1	3550.6	6.87753	6.43136e-05	0.111202	174.359	1.49638	107.456	5.75521	991.646	1.44664	0.0125237	9.90097	0.320611	5.47809	9.49626	1.81703	32.1475	9.60546	99.8839	34.2628	139.991	29.696	264.86	50.507	9532.5	133.722	216.614	28.7516	0.617329	0.0054619	0.405708	149.736	0.817842	0.0533605	16.4141	3.59833	12.1089	64.5565	32.4469	163.517	264.613	411.553	616.237	881	1227.11
9058102	ERC-9 Z581-2	ERC-9	581	2	3526.81			0.108112	165.29	1.19641	55.1912	1.9185	1238.37	*	*	*	0.122002	2.60031	5.34537	1.43067	24.214	8.18429	102.355	39.1525	173.271	38.0286	347.346	69.2782	9069.77	92.7188	151.463	58.5111	0.612156		0.158894		0.436057			1.36927	5.74782	36.3383	25.5477	123.164	225.463	421.736	704.182	1090.44	1571.43
9058201	ERC-9 Z582-1	ERC-9	582	1	3515.72	6.01533	2.24519e-05	0.121082	186.048	1.3026	63.984	1.50781	871.957	3.17783	0.00374951	5.39414	0.059641	0.988564	2.23246	0.791211	13.4384	5.27084	67.5951	27.8699	132.333	31.6309	311.05	65.2824	8984.49	27.631	94.0581	98.6554	0.293765	0.0102165	0.205703	29.5982	0.302389	0.0159758	8.94253	0.669372	2.18515	15.1764	14.1288	68.3539	145.202	278.513	501.256	832.809	1307.06
9058301	ERC-9 Z583-1	ERC-9	583	1	3983.15	6.86166	-1.02265e-06	0.928282	289.3	5.1191	32.1722	24.3078	851.756	*	*	*	0.203941	1.33786	1.35567	0.177869	7.71631	3.68181	56.1757	27.0642	137.577	32.9164	314.243	64.8507	9960.89	208.146	225.051	83.4265	0.924883		0.10238		0.716168			2.2889	2.95726	9.216	3.17624	39.2488	101.427	231.461	486.766	865.81	1360.18
9059301	ERC-9 Z593-1	ERC-9	593	1	3608.26	3.28506	5.33455e-06	0.076589	259.222	1.39446	40.6647	2.49475	904.698	2.10873	0.00332741	4.12319	0.0936427	1.67075	4.05942	0.450173	21.0861	7.29296	85.1363	30.472	123.105	25.732	217.14	38.7854	9539.22	34.8093	85.5267	71.9295	0.406999	0.0097114	0.187274	40.5583	0.393878	0.0141773	6.83552	1.05098	3.69307	27.5963	8.03881	107.254	200.908	350.788	548.057	774.731	1063.3
9060801	ERC-9 Z608-1	ERC-9	608	1	3373.52	6.41491	1.06623e-05	0.0946838	324.207	1.63244	67.3409	25.6722	1048.88	*	*	*	0.0519591	0.827217	2.24526	0.375143	13.2616	5.36708	74.8697	32.239	154.925	37.9726	377.761	80.1378	11548.6	334.142	346.657	123.854	0.963898		0.178263		0.917662			0.583154	1.82851	15.2635	6.69899	67.4546	147.854	308.487	579.838	974.987	1569.12
9061601	ERC-9 Z616-1	ERC-9	616	1	3982.92	5.85724	2.96463e-05	0.336251	197.181	9.37374	51.2008	5.03389	1726.71	*	*	*	0.129139	1.9797	5.95625	0.882582	32.9738	12.3216	152.11	57.6775	242.807	51.3892	437.708	81.547	9252.83	96.6261	139.381	102.372	0.693252		0.116975		0.318434			1.44937	4.376	40.4912	15.7604	167.72	339.439	626.74	1037.37	1528.05	2123.52
9061901	ERC-9 Z619-1	ERC-9	619	1	3310.68	5.51195	3.3111e-05	0.106836	79.9663	1.57647	32.4819	3.21722	663.877	3.01792	0.000929709	6.56971	0.0201299	0.465904	1.29762	0.424129	9.78753	3.88313	53.0004	22.0993	101.41	23.3718	222.649	45.452	10103.2	29.9883	87.7545	154.603	0.341729	0.0135546	0.145888	29.0778	0.394138	0.00396126	10.8914	0.225925	1.02985	8.82134	7.57372	49.784	106.973	218.378	397.469	638.2	965.776
9062201	ERC-9 Z622-1	ERC-9	622	1	3309.14	5.57951	3.86435e-05	0.132847	251.5	1.43021	62.2306	7.13382	1067.44	2.61298	0.0011859	6.83104	0.0480124	0.832966	2.29342	1.01916	14.9186	6.0349	79.0843	33.5915	162.75	40.8676	408.134	88.0409	10318.4	42.5349	163.458	129.426	0.260219	0.00640226	0.152476	62.5562	0.400501	0.00505284	11.3247	0.53886	1.84122	15.5909	18.1992	75.8832	166.251	325.852	604.164	1024.23	1688.74
9062901	ERC-9 Z629-1	ERC-9	629	1	4090.22	6.96702	8.19933e-05	0.112141	234.259	1.23272	69.4905	5.89448	1833.88	*	*	*	0.278298	5.68207	11.7288	1.91404	46.5017	15.1537	169.773	60.014	248.535	53.1065	471.042	90.4995	9620.92	166.005	216.658	44.3538	0.766207		0.147525		0.459955			3.12343	12.5598	79.7333	34.1792	236.53	417.456	699.52	1079.39	1564.1	2194.48
9063401	ERC-9 Z634-1	ERC-9	634	1	3442.93	4.88374	1.97315e-05	0.086324	332.379	1.36992	86.8224	3.80331	1037.39	2.48602	0.00342054	4.28754	0.0472597	0.832249	2.35816	0.681582	16.5466	6.68793	86.2519	34.7835	155.936	34.7559	317.711	62.8312	8779.01	27.2608	121.471	140.213	0.224421	0.00782481	0.273275	48.8617	0.382333	0.0145741	7.10799	0.530411	1.83963	16.031	12.1711	84.1637	184.241	355.385	625.602	981.348	1436.19
9065001	ERC-9 Z650-1	ERC-9	650	1	3932	6.91818	4.42744e-05	0.126543	164.517	1.44301	10.3433	21.7301	677.805	*	*	*	0.0490886	0.453687	1.14381	0.06629	7.32563	3.55583	50.7828	21.6937	105.31	24.4868	233.366	47.1897	12008.1	49.2163	197.99	156.331	0.24858		0.0443223		0.848411			0.550939	1.00284	7.77574	1.18375	37.2616	97.9568	209.241	390.175	662.742	1011.85
9065501	ERC-9 Z655-1	ERC-9	655	1	3373.59	6.01376	1.41344e-05	0.0944409	121.915	1.2568	28.7787	4.90481	455.819	*	*	*	0.0357921	0.422474	1.02205	0.141741	6.45984	2.49123	34.263	14.1432	67.769	16.2296	161.092	33.6114	11523	85.1201	107.82	114.625	0.789466		0.178648		0.669309			0.401707	0.93385	6.94802	2.5311	32.8578	68.629	141.174	254.375	426.488	670.643
9066601	ERC-9 Z666-1	ERC-9	666	1	3470.14	6.58339	-3.74419e-05	0.500832	80.9926	1.03507	27.1261	8.61491	178.857	*	*	*	0.0445002	0.491531	0.567806	0.178622	2.73698	1.04423	13.134	5.61531	26.1638	6.57046	66.5314	14.2521	6762.98	43.368	74.3997	49.8519	0.582905		0.407719		1.11826			0.499441	1.0865	3.86	3.18969	13.9216	28.7667	54.1164	100.995	164.656	271.506
9067701	ERC-9 Z677-1	ERC-9	677	1	3851.69	9.89198	-4.36409e-05	0.113664	63.0915	1.08633	19.9477	5.40209	188.434	*	*	*	0.0607249	0.768658	0.971149	0.159057	3.57177	1.35903	15.9432	6.2922	28.3749	6.36308	59.9061	12.2139	9006.93	22.586	73.5375	37.1585	0.307136		0.332983		1.22755			0.681536	1.69907	6.60196	2.8403	18.1677	37.439	65.691	113.169	178.571	262.937
9068101	ERC-9 Z681-1	ERC-9	681	1	3353.19	5.86309	3.32087e-05	0.206985	82.7946	2.09281	44.6153	11.1498	299.505	3.01281	0.00118406	9.1081	0.0346341	0.34849	0.687978	0.190908	4.10054	1.55391	21.0483	8.90789	43.7837	11.234	119.251	27.2399	14178.7	94.8085	193.076	90.993	0.491041	0.0252644	0.374128	64.0851	1.61907	0.00504501	15.0996	0.388711	0.770314	4.67694	3.40908	20.8573	42.8074	86.7256	160.214	275.543	464.215
9068201	ERC-9 Z682-1	ERC-9	682	1	3390.75	6.4175	1.77568e-05	0.124	53.8452	2.42752	23.3699	7.08242	182.989	*	*	*	0.0280311	0.299289	0.414283	0.169974	2.22494	0.883789	12.6513	5.31611	26.8197	6.93443	75.1591	17.2238	10516.9	33.6816	74.6158	72.8087	0.4514		0.310939		0.992771			0.314602	0.661559	2.81633	3.03525	11.3171	24.3468	52.1271	95.6135	168.783	286.547
9068401	ERC-9 Z684-1	ERC-9	684	1	3560.19	6.59165	8.30518e-05	0.116331	113.776	2.19387	77.4646	4.19659	442.017	1.48621	0.00459773	6.23037	0.0709973	1.00774	1.97384	0.493177	9.08996	3.27789	38.6531	14.6976	65.6375	14.6484	137.412	27.4919	8806.84	46.9734	183.02	57.9389	0.256657	0.0108158	0.563741	123.145	1.33191	0.0195898	10.3289	0.796827	2.22754	13.4184	8.80673	46.2358	90.3	159.263	264.345	413.074	605.306
9069301	ERC-9 Z693-1	ERC-9	693	1	3396.6	5.92882	3.93394e-05	0.651819	748.19	5.95061	124.182	19.323	2055.96	*	*	*	0.120596	2.19741	6.08474	0.79001	35.6224	13.0236	171.368	67.4028	297.687	64.5943	578.72	112.824	9682.4	310.243	229.675	106.15	1.35079		0.21458		0.396867			1.35349	4.85723	41.3646	14.1073	181.192	358.778	706.09	1212.28	1873.43	2669.18
9069601	ERC-9 Z696-1	ERC-9	696	1	4102.78	6.04703	8.27425e-05	0.116384	126.658	1.05728	50.4084	9.97058	1502.94	*	*	*	0.484683	8.36616	12.9132	2.42513	44.3361	13.8868	153.033	54.6723	224.17	46.3588	403.385	76.9009	8771.63	138.358	159.85	30.1429	0.865548		0.124964		0.396271			5.43976	18.4928	87.785	43.3059	225.514	382.556	630.545	983.314	1410.76	1915.65
10002701	ERC-10 Z27-1	ERC-10	27	1	3504.21	6.55986	-5.94114e-05	0.0647375	154.129	7.34274	89.2022	2.11237	475.82	1.47089	0.00311223	3.96909	0.0450741	0.659639	1.60033	0.500428	8.57377	3.2616	39.1974	15.2638	68.5856	15.7886	147.188	30.2228	8786.22	59.7067	132.915	83.9158	0.449211	0.00999333	0.606044	90.3632	0.903029	0.0132605	6.58006	0.505883	1.45809	10.8792	8.93621	43.6102	89.8511	161.506	274.529	431.628	652.422
10013101	ERC-10 Z131-1	ERC-10	131	1	3379.93	6.61634	-4.04433e-05	0.0505596	276.895	6.73958	61.2211	3.10215	2450.45	4.90353	0.0449296	18.2902	0.617602	9.96544	14.412	2.07603	59.2931	19.8105	223.676	81.7327	332.882	67.857	582.168	107.495	9141.94	204.585	134.896	37.9652	1.51662	0.00842288	0.10516	27.51	0.231713	0.191434	30.3219	6.93156	22.028	97.974	37.072	301.593	545.745	921.613	1470.01	2094.91	2804.01
10039101	ERC-10 Z391-1	ERC-10	391	1	3361.79	6.0819	-3.2786e-06	0.229809	258.745	4.85875	66.9124	3.68623	761.525	3.95843	0.00255747	8.52513	0.04691	0.738434	1.90053	0.389922	11.3959	4.70664	60.8201	25.0417	116.473	25.9185	248.194	51.1947	9621.26	68.2899	161.238	114.365	0.423535	0.0159489	0.269597	40.7329	0.649644	0.0108968	14.1332	0.526487	1.63226	12.92	6.96289	57.9649	129.659	250.598	450.391	732.995	1071.01
10050601	ERC-10 Z506-1	ERC-10	506	1	3359.65	6.12855	-4.13657e-05	0.0388613	190.175	6.51831	64.9808	2.32937	755.11	4.11922	0.00444402	15.078	0.0651798	1.17453	2.7858	0.42022	14.1437	5.10722	65.0995	25.48	113.458	25.2007	230.676	45.8095	10076.4	113.11	133.72	78.7943	0.845874	0.0178572	0.281697	32.4624	0.579687	0.0189349	24.9966	0.731535	2.59622	18.9382	7.50393	71.9413	140.695	268.23	458.273	714.02	1041.35
10061301	ERC-10 Z613-1	ERC-10	613	1	3378.92	6.01993	-5.27908e-05	0.0599312	106.821	5.43356	41.1506	3.14477	467.595	2.17654	0.00345361	8.4718	0.0348225	0.462952	1.28076	0.244378	7.61128	2.86812	36.7892	15.3329	71.1434	16.1335	155.289	32.4085	10652.5	42.678	70.0411	108.191	0.609328	0.014016	0.264993	32.1801	0.451037	0.014715	14.0448	0.390825	1.02333	8.70676	4.36389	38.7145	79.0115	151.583	275.772	447.724	666.672
10080201	ERC-10 Z802-1	ERC-10	802	1	3493.96	6.37028	-7.73114e-05	0.122083	187.962	5.39901	46.5258	3.64493	778.313	3.06873	0.00581777	11.9404	0.0964143	1.35482	3.05735	0.576124	14.6181	5.39904	65.6257	25.3792	112.576	24.6165	222.318	44.3215	8814.56	60.3031	64.9372	69.9035	0.928638	0.0138033	0.209276	1e-06	0.292091	0.0247881	19.795	1.08209	2.99475	20.7842	10.2879	74.3544	148.734	270.399	456.461	708.471	1017.21
* Data for Nb, La and Ce were not reliable for 32 analyses due to magnet malfunction and misaligned peaks at the mid-mass range.
**Data for U/Pb in JH and W samples from Cameron et al. 2024 and refs there-in.
***Quick Ages only measured on ERC-8,-9,-10
[truncated: 10 more columns]

## Sheet: allData
Supplementary Data Table S. 1. All Data.
					207Pb/206Pb	δ18O(Zrn)	16OH/16O	Concentrations (µg/g)																														REEs Chondrite Normalized
File/GID	Comment	Mount#	Zircon#	Spot #	Age (Ma)	(domain average)	Bgd-corrected	Al	P	Ca	Sc	Fe	Y	Nb	La	Ce	Pr	Nd	Sm	Eu	Gd	Tb	Dy	Ho	Er	Tm	Yb	Lu	Hf	Th	U	LREE-I	Th/U	Nb/Yb	Sc/Yb	U/Nb	U/Yb	La	Ce	Pr	Nd	Sm	Eu	Gd	Tb	Dy	Ho	Er	Tm
2000101	ERC-2 Z1-1	ERC-2	1	1	3378.73	6.06955	8.1261e-06	3.15246	156.018	0.867916	70.3383	3.88607	609.629	2.68807	0.00587495	8.83724	0.0540392	0.881205	2.22534	0.426998	10.6233	3.98392	49.4658	20.5062	92.7268	20.9305	198.26	38.9214	8906.95	60.1036	81.3618	78.3628	0.73872	0.0135583	0.354778	30.2678	0.410379	0.0250317	14.6506	0.606501	1.94785	15.1281	7.62496	54.0352	109.75	203.815	368.817	583.554	864.898
2000401	ERC-2 Z4-1	ERC-2	4	1	3392.01	6.01029	4.67227e-05	3.64229	154.183	0.992297	131.291	1.42933	635.373	1.72979	0.00339594	5.00111	0.0395784	0.453503	1.42057	0.649482	7.39391	3.2304	40.2309	18.0092	90.4411	22.7043	236.795	51.2029	10218.1	70.6336	318.804	117.032	0.221558	0.00730501	0.554451	184.302	1.34633	0.0144693	8.29097	0.444202	1.00244	9.65718	11.5979	37.6089	88.9917	165.764	323.907	569.17	938.194
2001101	ERC-2 Z11-1	ERC-2	11	1	3988.29	6.74	-6.8e-05	3.94478	381.344	0.924239	42.4191	31.5521	1082.68	8.66598	0.0210318	8.98994	0.150564	1.84596	3.69053	0.541871	17.5087	6.37211	71.5712	32.3469	148.201	31.5583	277.539	53.6136	9651.94	113.811	48.45	58.165	2.34904	0.0312243	0.15284	5.59083	0.17457	0.0896114	14.9037	1.68983	4.08038	25.0885	9.67627	89.0575	175.54	294.896	581.779	932.669	1304.06
2001102	ERC-2 Z11-2	ERC-2	11	2	3986.95	6.74	-6.8e-05	4.16011	310.83	0.765071	33.5871	2.33705	911.657	9.04811	0.00714653	5.87532	0.0699092	1.241	2.94694	0.376798	13.9513	5.65791	69.4373	29.2321	136.285	30.0291	274.935	56.9765	9242.43	22.1702	28.1562	79.5152	0.787403	0.03291	0.122164	3.11183	0.10241	0.0304496	9.74025	0.784615	2.74315	20.0336	6.72853	70.963	155.865	286.104	525.757	857.68	1240.87
2001103	ERC-2 Z11-3	ERC-2	11	3	4000.14	6.74	-6.8e-05
2001501	ERC-2 Z15-1	ERC-2	15	1	3385.73	6.10163	-5.7058e-06	2.94006	130.067	1.25283	47.6959	4.56743	405.799	2.96894	0.00494315	8.58393	0.0352972	0.457812	1.30836	0.177682	6.01882	2.573	31.8342	13.4239	63.7036	14.3582	139.498	27.8053	9356.05	51.2685	80.1126	93.8667	0.639956	0.0212831	0.341912	26.9836	0.574294	0.0210616	14.2306	0.396153	1.01196	8.89438	3.1729	30.6145	70.8816	131.167	241.438	400.903	593.315
2001901	ERC-2 Z19-1	ERC-2	19	1	3394.99	6.26227	1.81598e-07	3.1551	248.961	1.0449	40.7721	5.35057	811.085	3.91717	0.00667592	19.9493	0.0907877	1.74658	4.63538	0.386934	20.2619	7.01572	79.5141	28.9419	117.782	24.1038	214.354	39.8481	9638.05	139.577	63.4023	62.6794	2.20145	0.0182743	0.190209	16.1857	0.295783	0.0284445	33.0724	1.01894	3.86069	31.5118	6.90953	103.062	193.27	327.623	520.538	741.234	996.026
2002101	ERC-2 Z21-1	ERC-2	21	1	3378.89	6.2163	3.28197e-07	3.14308	123.911	1.73339	62.3739	2.35439	1161.88	1.85564	0.00770994	8.97609	0.110089	2.24812	5.36014	0.832752	20.9149	7.25567	75.0985	31.5711	142.382	31.154	262.943	50.4742	9626.06	82.5515	106.294	47.4156	0.776637	0.00705719	0.237215	57.2814	0.404245	0.0328502	14.8808	1.23557	4.96931	36.4388	14.8706	106.383	199.881	309.429	567.825	896.046	1287.35
2003001	ERC-2 Z30-1	ERC-2	30	1	3374.93	6.12876	3.39693e-05	3.39402	170.125	1.08462	52.7609	2.06908	706.373	3.57274	0.00488327	8.43728	0.0474882	0.717609	2.07347	0.307935	10.0712	4.27318	50.2775	21.2968	102.103	23.0212	213.477	42.642	9657.48	57.2212	113.409	94.3105	0.504557	0.016736	0.247151	31.7428	0.531247	0.0208064	13.9875	0.532976	1.58623	14.0956	5.49884	51.227	117.719	207.159	383.035	642.564	951.287
2003401	ERC-2 Z34-1	ERC-2	34	1	3299.42	6.28079	-1.51229e-05	3.27179	132.384	1.24207	62.9772	1.68476	549.665	2.7374	0.00594671	8.95553	0.0509377	0.705956	1.67285	0.328345	7.39772	2.94946	34.6332	14.752	69.2244	16.8704	164.548	34.2585	8997.45	42.9953	55.8525	69.7616	0.769801	0.0166358	0.382728	20.4035	0.339429	0.0253375	14.8467	0.571691	1.56047	11.3722	5.86331	37.6283	81.2525	142.699	265.324	435.647	697.123
2003402	ERC-2 Z34-2	ERC-2	34	2	3299.42	6.09322	2.78588e-05	3.56529	157.419	0.990021	70.4185	2.09789	707.568	3.12754	0.00559694	9.9288	0.0712373	1.18307	3.07856	0.620025	13.6958	5.04728	58.1063	23.949	108.323	24.1105	227.847	46.5736	8605.32	58.1959	70.1335	67.9894	0.829787	0.0137265	0.30906	22.4245	0.307809	0.0238472	16.4602	0.799521	2.61509	20.9283	11.0719	69.6633	139.044	239.416	430.737	681.707	996.301
2003701	ERC-2 Z37-1	ERC-2	37	1	3391.95	6.41	-3.4e-05	10.6892	162.566	1.51251	54.2829	11.5958	530.927	1.58232	0.280244	4.22939	0.0805774	0.9052	1.85653	0.368762	8.16605	3.42268	39.5061	16.0928	75.151	17.3446	150.621	31.4342	8574.03	22.3702	39.7019	64.923	0.563452	0.0105053	0.360394	25.091	0.263588	1.19405	7.01158	0.904347	2.00088	12.6208	6.58503	41.5364	94.2886	162.777	289.439	472.945	716.72
2004101	ERC-2 Z41-1	ERC-2	41	1	3472.97	6.38169	4.42328e-05	3.33431	148.556	0.74653	11.7679	8.81876	817.378	5.43946	0.00408681	18.1474	0.0524347	1.00844	2.48107	0.153004	11.3413	4.88597	64.2299	26.7495	128.182	29.6551	287.772	56.0122	10320.4	120.309	179.341	89.58	0.670841	0.018902	0.0408933	32.9704	0.623206	0.0174129	30.0852	0.588492	2.2291	16.8666	2.73221	57.6872	134.6	264.647	481.106	806.681	1225.42
2005001	ERC-2 Z50-1	ERC-2	50	1	3544.33	6.51678	1.15655e-05	3.40076	131.772	0.96232	99.2461	2.60652	508.964	1.97996	0.0073426	4.62513	0.0535707	1.07369	2.45881	0.523422	10.4265	3.81762	43.1092	16.4328	74.5807	16.2325	149.843	30.994	8829.97	57.7831	104.797	57.6832	0.551383	0.0132135	0.662334	52.9288	0.699376	0.031285	7.66765	0.601243	2.37332	16.7152	9.34682	53.0342	105.169	177.624	295.553	469.356	670.765
2005002	ERC-2 Z50-2	ERC-2	50	2	3544.33	6.30806	2.1042e-06
2005501	ERC-2 Z55-1	ERC-2	55	1	3389.24	5.99442	-4.0668e-06	2.56018	181.045	1.31862	45.0946	1.39627	715.515	2.5659	0.00443688	5.92686	0.0507401	0.751713	2.04837	0.523206	10.491	4.05694	50.3216	21.8359	106.155	24.9617	248.773	54.1599	8866.6	43.2922	83.4312	91.5092	0.518897	0.0103142	0.181268	32.5153	0.33537	0.0189045	9.82569	0.569473	1.66161	13.925	9.34297	53.3623	111.761	207.341	392.733	668.064	1031.47
2006101	ERC-2 Z61-1	ERC-2	61	1	3394.04	6.27207	9.2705e-06	3.15089	292.426	1.82534	38.2752	1.66851	1080.18	6.6801	0.00944269	27.6936	0.0926933	1.89925	5.27532	0.363209	22.8469	8.30609	96.2184	36.8427	157.643	32.1665	283.147	52.826	9811.93	157.332	82.5243	68.9005	1.9065	0.0235924	0.135178	12.3537	0.291454	0.040233	45.9111	1.04033	4.19817	35.8621	6.48587	116.21	228.818	396.45	662.638	992.09	1329.2
2006301	ERC-2 Z63-1	ERC-2	63	1	3349.03	6.51518	5.7212e-05	2.81597	118.478	1.86855	37.107	1.92794	352.028	1.33093	0.00507206	4.1964	0.0295441	0.435479	1.18537	0.175707	5.03714	2.21537	27.3029	11.4791	53.2163	12.1748	116.322	22.4399	8590.3	19.9707	43.9903	85.7294	0.45398	0.0114418	0.319003	33.0523	0.378177	0.0216108	6.9569	0.331583	0.962597	8.05827	3.13763	25.6213	61.0296	112.496	206.459	334.904	503.089
3000101	ERC-3 Z1-1	ERC-3	1	1	3389.4	6.26406	3.37619e-05	2.7271	250.037	0.544904	59.8909	3.18873	1024.83	4.3084	0.00705991	15.1582	0.087485	1.69985	4.98063	0.395762	20.7053	7.30896	69.5248	24.7973	102.958	24.9417	218.799	40.4786	9134.12	109.036	51.6226	54.8595	2.11217	0.0196912	0.273726	11.9819	0.235937	0.0300806	25.1297	0.981874	3.75741	33.8588	7.06718	105.317	201.349	286.464	445.995	647.944	1030.65
3000201	ERC-3 Z2-1	ERC-3	2	1	4087.15	6.9478	6.30041e-05	3.06996	99.9256	0.794945	27.2704	3.11028	263.068	2.38145	0.00322391	5.94816	0.0216614	0.411029	1.00184	0.119582	5.16772	1.92097	22.008	8.7935	39.6049	8.68654	81.5103	16.1395	9293.56	25.4779	42.686	75.5114	0.596868	0.0292166	0.334564	17.9244	0.523689	0.0137363	9.861	0.243113	0.908552	6.81059	2.1354	26.2855	52.9192	90.68	158.156	249.244	358.948
3002201	ERC-3 Z22-1	ERC-3	22	1	3390.36	6.40776	4.47787e-05	2.2126	328.058	0.433333	70.8913	2.06267	1213.08	5.41408	0.00519885	12.9431	0.0560866	1.36305	3.75736	0.390621	18.8862	7.45273	74.6397	30.1259	146.459	33.9704	296.412	63.0854	10987.6	120.883	92.1601	74.6244	1.31166	0.0182654	0.239165	17.0223	0.310919	0.022151	21.4573	0.629479	3.01292	25.5429	6.97537	96.0641	205.309	307.539	541.832	921.703	1403.73
3002301	ERC-3 Z23-1	ERC-3	23	1	3059.19	3.89	3.4e-05	2.43649	249.841	0.380261	11.3063	0.815703	1175.03	6.22718	0.00548359	2.60472	0.0419759	1.08009	3.31991	0.275394	16.7902	6.8421	68.8349	27.7727	135.688	34.5003	318.357	61.9794	11298.5	232.677	92.4814	84.4644	2.51593	0.0195604	0.0355146	14.8513	0.290496	0.0233643	4.31817	0.47111	2.38748	22.5691	4.91775	85.403	188.488	283.621	499.508	853.923	1425.63
3002401	ERC-3 Z24-1	ERC-3	24	1	3459.15	6.58073	0.000118223	9.16106	142.302	1.64311	45.6794	12.2454	986.505	2.01212	0.0134742	10.4814	0.117024	2.04482	5.23227	0.891565	22.0652	7.8273	87.7376	32.2904	138.961	29.6257	262.986	48.4375	8387.12	118.769	72.0004	59.6757	1.64956	0.00765105	0.173695	35.7834	0.27378	0.0574105	17.3764	1.3134	4.51995	35.5695	15.9208	112.234	215.628	361.506	580.763	874.52	1224.2
3002601	ERC-3 Z26-1	ERC-3	26	1	4014.47	6.86298	5.24019e-05	3.02474	235.023	0.560921	47.2561	5.74099	811.742	8.6664	0.00475151	9.16128	0.0669869	1.30374	3.57808	0.325491	16.6071	6.05033	62.1138	25.8576	116.071	25.7332	229.567	42.2155	9016.53	68.6798	76.0919	65.0024	0.90259	0.0377511	0.205849	8.78011	0.331459	0.020245	15.1878	0.751817	2.88182	24.3241	5.81234	84.4717	166.676	255.928	465.065	730.469	1063.36
3002901	ERC-3 Z29-1	ERC-3	29	1	3383.27	6.3	0.00042	2.25901	157.498	0.278852	53.8909	4.12822	671.522	4.63686	0.00313462	12.982	0.0351843	0.663663	2.26634	0.255341	12.113	4.87759	60.0783	24.1957	107.882	23.5038	221.016	42.672	9513.41	114.287	178.064	117.034	0.641831	0.0209798	0.243833	38.4019	0.805665	0.0133558	21.5219	0.394885	1.46698	15.4068	4.55966	61.6125	134.369	247.542	435.174	678.927	971.233
3003701	ERC-3 Z37-1	ERC-3	37	1	3549.33	6.21608	6.51422e-05	2.37405	124.266	0.494161	64.416	5.64965	877.297	1.27126	0.0260804	5.45358	0.266579	4.25857	7.52989	2.08707	24.9952	8.03102	82.252	30.0292	126.269	27.095	249.354	47.7086	7617.71	92.2013	117.064	30.2379	0.787618	0.00509821	0.258331	92.0846	0.469467	0.111122	9.04108	2.99191	9.41328	51.1889	37.2691	127.137	221.24	338.904	540.093	794.642	1119.63
3003702	ERC-3 Z37-2	ERC-3	37	2	3539.67	6.21608
3004101	ERC-3 Z41-1	ERC-3	41	1	3453.52	6.75917	3.87393e-05	7.81322	131.228	0.586672	42.9722	4.63205	324.996	2.09886	0.00264152	4.07415	0.0229203	0.406376	1.08191	0.202779	5.41104	2.13416	24.9263	10.2113	47.5495	11.0206	104.005	20.9676	8981.1	37.9464	80.2681	84.3773	0.472745	0.0201803	0.413173	38.2436	0.771769	0.0112549	6.75423	0.257243	0.898266	7.35494	3.62106	27.5231	58.7923	102.704	183.657	299.242	455.396
3004501	ERC-3 Z45-1	ERC-3	45	1	3384.2	6.47582	6.33678e-05	3.19984	340.141	0.70897	76.8644	4.19821	1230.21	6.30227	0.00872604	12.0149	0.0837417	1.89715	4.66646	0.480367	20.8665	7.81808	84.1731	34.5973	162.972	37.9635	342.339	68.3134	9043.68	74.9426	67.8387	62.4061	1.10472	0.0184094	0.224527	10.7642	0.198162	0.0371796	19.9186	0.939862	4.19352	31.723	8.57799	106.137	215.374	346.819	622.253	1025.62	1568.74
3004701	ERC-3 Z47-1	ERC-3	47	1	3487.83	6.45471	5.21161e-05	2.40555	138.267	0.443346	16.8122	6.61147	473.992	4.84297	0.00627669	12.3164	0.0268418	0.436391	1.23627	0.107379	6.39064	2.56651	34.4527	14.6379	71.671	17.019	164.85	32.0393	10583.3	57.547	113.35	106.817	0.507695	0.0293781	0.101985	23.405	0.687594	0.0267434	20.4185	0.301255	0.964613	8.40429	1.91749	32.5058	70.7028	141.956	263.271	451.044	703.266
3005001	ERC-3 Z50-1	ERC-3	50	1		6.50197	4.85425e-05
3005101	ERC-3 Z51-1	ERC-3	51	1		6.93857	0.000125073
3005501	ERC-3 Z55-1	ERC-3	55	1	3383.66	6.7	0.000448	6.11078	140.114	1.04504	44.3354	17.5523	752.379	2.23786	0.011104	8.4609	0.0921564	1.37528	3.33204	0.397562	13.2904	4.98636	58.1635	22.8638	100.599	21.9483	201.628	38.908	9024.69	93.1866	90.5508	59.748	1.02911	0.011099	0.219887	40.4631	0.449099	0.0473115	14.0267	1.0343	3.03996	22.6515	7.09932	67.6011	137.365	239.652	411.219	633.098	906.954
3005701	ERC-3 Z57-1	ERC-3	57	1	3386.05	6.23534	0.000159395	2.5077	230.292	1.08894	88.6599	3.10936	978.817	5.30439	0.00528932	12.2099	0.0504461	1.11405	3.07741	0.406131	15.6863	6.11701	64.318	26.8122	125.576	30.6104	272.429	52.5638	10137.4	121.748	146.746	78.6336	0.829649	0.0194707	0.325442	27.6651	0.538659	0.0225365	20.2418	0.566174	2.46253	20.9206	7.25234	79.7877	168.513	265.01	482.234	790.285	1264.89
3005801	ERC-3 Z58-1	ERC-3	58	1	3399.48	6.23805	2.34642e-05	2.28396	158.936	1.07508	39.1024	1.32425	562.604	3.83165	0.00438032	10.7417	0.0396867	0.683175	1.92154	0.242204	9.39721	3.72619	40.5034	16.6421	76.4706	18.4995	170.863	32.9069	10161	41.3533	45.0564	80.3655	0.917812	0.0224253	0.228853	11.759	0.2637	0.0186635	17.8079	0.445417	1.51011	13.0628	4.32508	47.7986	102.65	166.887	299.319	481.25	764.442
3005802	ERC-3 Z58-2	ERC-3	58	2	3399.48	6.36759	4.52155e-05
4001301	ERC-4 Z13-1	ERC-4	13	1	3501.73	6.7157	-4.35126e-05	0.122949	178.511	0.910133	36.2981	2.38947	580.05	2.93584	0.00550956	11.0141	0.0550221	0.974335	1.86803	0.389523	10.1835	3.97559	46.8146	18.7071	82.8878	18.313	168.508	33.7263	9553.43	40.6864	10.9058	73.1087	3.73072	0.0174226	0.215409	3.7147	0.0647197	0.0234749	18.2595	0.617532	2.1537	12.699	6.95576	51.7981	109.521	192.891	336.458	521.635	756.736
4001401	ERC-4 Z14-1	ERC-4	14	1	3490.83	6.31393	7.09594e-06	0.13783	161.68	1.01868	37.939	9.46682	652.341	4.11107	0.00551514	15.5423	0.0835318	1.0774	2.10257	0.40464	10.8881	4.03664	51.2657	20.3542	93.0954	21.5135	199.083	40.8262	9967.96	65.8118	88.6921	71.9653	0.742025	0.02065	0.190568	21.574	0.445503	0.0234987	25.7665	0.937506	2.38151	14.2935	7.22571	55.3818	111.202	211.231	366.083	585.874	888.988
4001501	ERC-4 Z15-1	ERC-4	15	1	3401.68	6.07984	-3.08216e-05	0.245512	74.9529	0.897932	25.978	4.67798	273.62	1.8079	0.00418025	10.2447	0.0586107	0.58838	0.812393	0.371566	3.02274	1.22534	16.1532	7.42342	40.5784	11.913	143.81	36.3654	9777.77	129.75	198.369	47.3372	0.654082	0.0125714	0.180641	109.723	1.37938	0.017811	16.984	0.657808	1.30058	5.52272	6.63511	15.3751	33.7559	66.5563	133.515	255.37	492.271
4001801	ERC-4 Z18-1	ERC-4	18	1	3392.65	5.8102	-6.56016e-06	0.106769	209.951	0.985457	149.323	3.15353	783.929	2.59944	0.00517882	9.53449	0.0937897	1.59433	3.15356	1.37917	15.9439	5.51318	65.4516	26.4081	123.298	28.3711	269.573	58.795	8867.62	71.4827	98.7578	61.8074	0.723819	0.00964281	0.553923	37.9919	0.366349	0.0220657	15.8065	1.05263	3.52417	21.4382	24.6281	81.0981	151.878	269.681	474.965	775.945	1172.36
4001901	ERC-4 Z19-1	ERC-4	19	1	3402.56	6.06331	-1.46734e-05	0.0740736	340.36	1.0604	73.1094	6.37212	1636.01	11.2121	0.00393388	24.9766	0.0867002	1.90606	4.72475	0.446289	28.1368	10.8677	136.541	53.8148	238.016	52.4387	470.144	90.873	10927	250.482	186.273	100.534	1.34471	0.0238482	0.155504	16.6136	0.396204	0.0167613	41.4069	0.973067	4.21322	32.1193	7.96944	143.117	299.387	562.591	967.892	1497.9	2166.89
4002601	ERC-4 Z26-1	ERC-4	26	1	3394.54	6.21911	-1.50541e-05	0.093449	156.1	0.848204	46.6465	4.52327	651.439	4.99034	0.00148069	12.4712	0.0530413	0.643131	1.63781	0.260833	10.2251	4.07885	53.1924	22.0307	97.9452	22.4815	210.399	42.7092	10530.5	89.9827	129.734	115.186	0.693594	0.0237184	0.221705	25.997	0.616608	0.00630885	20.675	0.595301	1.4216	11.134	4.65773	52.0098	112.365	219.169	396.236	616.395	928.988
4002801	ERC-4 Z28-1	ERC-4	28	1	3498.45	6.13747	-9.46806e-06	0.072986	264.829	3.99016	42.9164	8.17469	2401.55	4.84256	0.0270127	29.0695	0.490097	7.8488	14.2073	1.77821	61.3538	20.5927	230.539	83.1285	339.331	68.0975	584.818	108.355	9571.5	232.961	138.568	45.5994	1.68121	0.00828045	0.0733842	28.6145	0.236941	0.115094	48.1921	5.50052	17.3492	96.5823	31.7537	312.074	567.292	949.894	1495.12	2135.5	2813.95
4002802	ERC-4 Z28-2	ERC-4	28	2	3498.45	5.9	-6.9e-05	0.087118	143.086	0.755598	34.695	10.2886	681.625	3.48227	0.00179388	12.1507	0.0533425	0.779328	2.06392	0.299019	10.9988	4.31641	55.3534	22.0948	100.714	22.8328	213.786	43.0682	10670.4	105.865	174.413	97.8467	0.606979	0.0162886	0.162289	50.0859	0.815829	0.0076433	20.1437	0.598681	1.72265	14.0307	5.33962	55.9449	118.909	228.074	397.388	633.817	943.503
4003001	ERC-4 Z30-1	ERC-4	30	1	3406.3	6.35261	-7.2253e-05
4003201	ERC-4 Z32-1	ERC-4	32	1	3387.74	6.03855	-6.64801e-05	0.100632	182.619	1.03206	81.8622	2.36551	806.715	3.38062	0.00257184	11.9285	0.0939562	1.35917	3.1387	0.772236	16.0778	5.79645	69.1017	27.1913	119.654	26.9122	254.076	53.638	8820.62	72.1292	74.9977	72.857	0.961752	0.0133055	0.322196	22.1846	0.295179	0.010958	19.7754	1.0545	3.00437	21.3372	13.7899	81.7793	159.682	284.721	489.051	753.016	1112.07
6000301	ERC-6 Z3-1	ERC-6	3	1	3407.9	6.73077	-2.60364e-05	0.0730013	238.071	1.75712	40.7948	1.89266	976.129	6.82876	0.00281334	23.3203	0.0937658	1.63311	3.56799	0.291953	19.1581	7.26777	86.4386	32.7393	140.146	30.3459	267.318	51.4601	11169.5	151.592	60.9756	77.1551	2.48611	0.0255455	0.152608	8.92923	0.228102	0.0119869	38.661	1.05237	3.60987	24.2556	5.21344	97.4469	200.214	356.154	588.835	881.974	1253.96
6000501	ERC-6 Z5-1	ERC-6	5	1	3406.14	6.46345	-8.77177e-05	0.0606516	114.389	0.931015	23.2036	8.03104	583.473	2.35045	0.00106047	9.98286	0.0506438	0.720295	1.82166	0.293231	10.1469	3.91015	50.342	20.265	90.5641	21.1278	198.247	39.8742	10631.8	54.8039	78.9045	97.5261	0.69456	0.0118562	0.117044	33.5699	0.398012	0.00451842	16.5498	0.568393	1.59216	12.3838	5.23627	51.6119	107.718	207.425	364.479	569.944	873.048
6000701	ERC-6 Z7-1	ERC-6	7	1	3404.5	6.04421	-2.60494e-05	0.0791343	216.502	2.22529	52.0875	3.24506	1960.97	3.80349	0.00490824	21.2115	0.132893	2.50961	7.37732	1.30797	42.5552	15.9334	188.034	70.1008	292.686	62.1483	539.401	100.568	11906.3	118.536	39.0928	100.414	3.03216	0.00705131	0.0965655	10.2782	0.0724745	0.0209128	35.1649	1.4915	5.54732	50.1517	23.3567	216.456	438.936	774.758	1260.81	1841.95	2568.11
6001301	ERC-6 Z13-1	ERC-6	13	1	3402.3	6.06476	-2.71781e-05	0.0846641	177.026	0.592341	32.8541	5.38279	635.182	4.69057	0.00269966	8.65153	0.0317505	0.388264	1.32856	0.07083	8.44322	3.75461	50.9448	20.8648	97.6086	21.4284	198.516	40.4085	12449.3	76.3047	49.8685	169.557	1.53012	0.0236281	0.165498	10.6317	0.251206	0.0115026	14.3427	0.356346	0.858232	9.03167	1.26482	42.9462	103.433	209.908	375.266	614.277	885.472
7000101	ERC-7 Z1-1	ERC-7	1	1	3091.31	4.2069	-3.81988e-05	0.0591351	174.39	3.18253	16.8758	0.394999	787.581	2.46531	0.00218246	3.68562	0.0358027	0.584178	1.446	0.299904	10.5387	4.33599	59.1434	24.6449	115.159	25.8835	240.903	47.9309	10135.5	39.4107	30.7883	142.143	1.28006	0.0102336	0.0700521	12.4886	0.127803	0.00929895	6.11011	0.401825	1.29129	9.83005	5.35543	53.6049	119.449	243.689	443.254	724.728	1069.56
7000201	ERC-7 Z2-1	ERC-7	2	1	3487.75	6.26614	2.31459e-05	0.0440789	168.305	0.647899	25.3836	5.34863	638.326	4.56553	0.00314853	22.5998	0.0656868	1.15826	2.34822	0.250005	12.6356	4.69373	57.1968	22.3919	99.1064	21.8381	196.429	38.0442	10300.6	93.3721	56.2656	73.7392	1.65949	0.0232426	0.129225	12.324	0.286442	0.0134151	37.4665	0.737225	2.56026	15.9634	4.46437	64.2707	129.304	235.669	402.732	623.703	902.403
7000301	ERC-7 Z3-1	ERC-7	3	1	3402.51	6.44458	-4.3665e-05	0.0515541	202.475	0.991352	100.167	4.76128	1250.29	3.71107	0.00722777	9.16814	0.111567	1.86689	4.18156	1.06982	21.0531	8.09156	100.761	41.8062	193.147	44.2685	409.678	85.2032	8967.31	45.3136	60.3372	78.0687	0.751007	0.00905851	0.244502	16.2587	0.14728	0.0307958	15.1992	1.25216	4.12664	28.4267	19.1039	107.086	222.908	415.165	751.91	1215.52	1829.28
7000401	ERC-7 Z4-1	ERC-7	4	1	3759.3	6.1799	2.74425e-05	0.400598	175.73	0.877624	72.759	167.48	2448.33	5.10318	0.0388006	15.583	0.595871	9.67499	16.5256	2.31027	65.7059	22.3562	245.502	86.6534	349.98	72.3221	615.86	113.559	8311.58	229.058	102.401	40.2307	2.23686	0.00828627	0.118142	20.0662	0.166274	0.16532	25.8339	6.68766	21.3859	112.343	41.2548	334.211	615.873	1011.54	1558.51	2202.52	2988.52
7000501	ERC-7 Z5-1	ERC-7	5	1	3465.61	5.72846	-1.87879e-05	0.0677419	47.6809	0.794702	9.96621	18.9671	339.125	3.41398	0.00165953	6.29329	0.0157692	0.238043	0.574294	0.234701	3.3837	1.59022	21.9403	9.90196	53.5245	14.7764	167.633	38.6902	12754.8	30.0036	110.996	130.373	0.270313	0.0203658	0.0594525	32.5121	0.662134	0.00707086	10.4332	0.176983	0.526178	3.90411	4.19109	17.2111	43.8077	90.4008	178.093	336.844	610.594
7000701	ERC-7 Z7-1	ERC-7	7	1	3395.57	6.2556	-3.75956e-06	0.0747931	227.599	0.485898	53.5355	7.13991	1472.61	2.25779	0.0458314	12.9327	0.359564	4.80824	7.39498	1.64594	35.7958	12.2441	136.862	50.4845	207.152	43.6134	378.29	71.5988	8574.68	158.453	42.781	46.9715	3.70383	0.0059684	0.14152	18.9482	0.113091	0.195276	21.4402	4.03552	10.6283	50.2718	29.3917	182.074	337.303	563.914	907.995	1303.66	1802.21
7000801	ERC-7 Z8-1	ERC-7	8	1	3781.33	6.83865	-4.19924e-05	0.0917515	209.662	0.48518	50.8994	7.9192	654.654	4.38012	0.00817953	12.4486	0.084818	1.47818	3.74704	0.168284	17.1644	5.75766	62.7135	21.9537	89.2309	18.4058	161.899	32.2352	10954.5	113.302	49.5725	59.163	2.28557	0.0270547	0.31439	11.3176	0.306194	0.034851	20.6377	0.951942	3.26742	25.4727	3.00507	87.306	158.613	258.399	394.851	561.554	760.569
8000401	ERC-8 Z4-1	ERC-8	4	1	4137.47	6.30417	1.86449e-05	2.0478	286.6	4.56135	16.3627	50.19	1059.24	87.5305	0.00426523	7.07438	0.028878	0.502003	1.57635	0.0596802	11.6736	5.69272	79.9621	33.8853	156.961	35.617	332.722	65.0456	10078.4	60.7198	164.471	210.012	0.369183	0.263074	0.0491784	1.87901	0.49432	0.0181731	11.7281	0.324107	1.10964	10.7162	1.06572	59.3773	156.824	329.469	609.447	987.795	1471.78
8000701	ERC-8 Z7-1	ERC-8	7	1	3437.73
8000901	ERC-8 Z9-1	ERC-8	9	1	3996.37	7.01337	8.34318e-05	3.67774	175.686	2.60066	51.2092	12.7972	1462.05	6.32866	0.00356578	8.77254	0.0366247	0.840025	3.55451	0.393387	25.9986	10.4403	127.359	48.9855	208.329	42.864	378.694	68.6196	10115.3	186.897	357.906	187.444	0.522197	0.0167118	0.135226	56.5531	0.945104	0.0151929	14.5433	0.411052	1.85682	24.1639	7.02477	132.241	287.612	524.761	881.034	1311.07	1771.24
8001001	ERC-8 Z10-1	ERC-8	10	1	4005.07	6.40969	3.19416e-05	1.54623	209.917	5.64292	67.8413	5.33695	970.093	8.36221	0.00885139	8.48742	0.107985	2.38807	5.29496	0.675648	24.8192	8.26405	93.118	33.2801	137.479	28.9678	262.089	51.0545	8988.28	92.9834	148.525	56.5791	0.626048	0.031906	0.258848	17.7614	0.566695	0.0377136	14.0707	1.21196	5.27868	35.9957	12.0651	126.242	227.66	383.675	598.563	865.193	1197.02
8001201	ERC-8 Z12-1	ERC-8	12	1	3402.98
8001301	ERC-8 Z13-1	ERC-8	13	1	3448.7
8001401	ERC-8 Z14-1	ERC-8	14	1	3940.29	6.52568	1.7095e-05	1.85011	91.2087	3.70409	21.2638	2.61514	377.858	3.6281	0.00678782	6.22728	0.0325042	0.633985	1.20161	0.179483	6.39045	2.33303	31.6916	12.7633	58.5666	13.3334	127.513	25.5688	9690.42	31.6487	70.8862	76.3624	0.446472	0.0284527	0.166757	19.5381	0.555912	0.0289212	10.3237	0.364806	1.40138	8.16864	3.20506	32.5048	64.2707	130.579	229.555	368.575	550.968
8001501	ERC-8 Z15-1	ERC-8	15	1	3860.39
8001601	ERC-8 Z16-1	ERC-8	16	1	3299
8001701	ERC-8 Z17-1	ERC-8	17	1	3690.19
8001801	ERC-8 Z18-1	ERC-8	18	1	4181.04	6.04335	-7.08554e-06	21.0133	80.0034	10.688	25.8927	190.259	287.322	2.95513	0.0530144	4.5652	0.116001	0.877072	0.990896	0.23954	3.9594	1.41966	18.9012	8.22203	46.0482	13.688	163.44	41.1633	12285.5	109.646	401.856	40.6252	0.27285	0.0180809	0.158424	135.986	2.45874	0.225881	7.56831	1.30192	1.93871	6.73621	4.2775	20.1394	39.1091	77.8789	147.878	289.794	565.62
8001901	ERC-8 Z19-1	ERC-8	19	1	3540.08
8002001	ERC-8 Z20-1	ERC-8	20	1	3545.36
8002101	ERC-8 Z21-1	ERC-8	21	1	3583.04
8002201	ERC-8 Z22-1	ERC-8	22	1	3315.04
8002301	ERC-8 Z23-1	ERC-8	23	1	3390
8002401	ERC-8 Z24-1	ERC-8	24	1	3524.46
8002501	ERC-8 Z25-1	ERC-8	25	1	3535.14
8002601	ERC-8 Z26-1	ERC-8	26	1	3360.75
8002701	ERC-8 Z27-1	ERC-8	27	1	3391.56
8002801	ERC-8 Z28-1	ERC-8	28	1	4004.52	5.50404	0.000182184	17.7638	264.326	6.80775	44.7895	105.51	4030.33	4.55508	0.061128	8.1266	0.312762	5.54903	10.423	1.19467	69.2602	27.3931	341.946	131.89	555.639	113.732	985.677	182.146	8715.29	392.986	467.023	94.4295	0.84147	0.00462127	0.0454403	102.528	0.47381	0.260452	13.4725	3.51024	12.2658	70.8563	21.3334	352.29	754.632	1408.92	2372.12	3496.78	4699.66
8002901	ERC-8 Z29-1	ERC-8	29	1	3359.64
8003001	ERC-8 Z30-1	ERC-8	30	1	3359.12
8003101	ERC-8 Z31-1	ERC-8	31	1	3386.45	6.34837	1.55652e-05	0.119686	105.18	1.01455	46.1287	1.86641	299.084	1.80145	0.00330735	6.99815	0.0380524	0.437649	0.888468	0.218309	4.74138	1.76868	23.8059	9.58726	45.6914	10.3789	99.7568	20.8885	9365.79	36.7276	63.6506	81.1894	0.57702	0.0180585	0.462412	35.3329	0.638058	0.0140918	11.6017	0.427075	0.967395	6.03989	3.89838	24.1169	48.724	98.0879	172.433	287.548	428.88
8003102	ERC-8 Z31-2	ERC-8	31	2	3386.45	6.12887	1.82081e-05
8003201	ERC-8 Z32-1	ERC-8	32	1	4039.54	5.83616	6.38399e-05	3.61725	217.481	3.82542	21.2621	7.28301	1528.24	9.74801	0.00737756	9.73479	0.051718	1.04777	3.32178	0.321264	22.4804	9.39641	126.506	52.1021	232.357	50.4669	459.031	88.9699	9567.56	73.0548	116.579	158.822	0.626653	0.0212361	0.0463195	11.9593	0.253969	0.031434	16.1386	0.580449	2.31603	22.5817	5.73686	114.346	258.854	521.244	937.088	1462.29	2085.41
8003301	ERC-8 Z33-1	ERC-8	33	1	3947.15	6.44824	5.06253e-05	2.04123	116.699	4.07407	27.2162	4.82903	576.752	7.16423	0.00788622	10.4704	0.0488816	0.914688	2.10189	0.278925	11.3157	4.13354	51.9759	19.4856	84.7865	18.4161	166.277	32.0133	10546.2	52.6215	100.434	81.5519	0.523942	0.043086	0.16368	14.0188	0.604015	0.0336013	17.358	0.548615	2.02186	14.2888	4.9808	57.5568	113.872	214.157	350.461	533.584	760.997
8003302	ERC-8 Z33-2	ERC-8	33	2	4114.87	6.93215	4.46606e-05
8003401	ERC-8 Z34-1	ERC-8	34	1	3350.03
8003501	ERC-8 Z35-1	ERC-8	35	1	3482.45
8003601	ERC-8 Z36-1	ERC-8	36	1	4114.97	6.65701	6.18834e-05
8003701	ERC-8 Z37-1	ERC-8	37	1	3335.01
8003801	ERC-8 Z38-1	ERC-8	38	1	3395.5
8003901	ERC-8 Z39-1	ERC-8	39	1	3386.17	6.53359	5.55189e-06
8004001	ERC-8 Z40-1	ERC-8	40	1	3404.53
8004101	ERC-8 Z41-1	ERC-8	41	1	3389.37
8004102	ERC-8 Z41-2	ERC-8	41	2	3382.11
8004103	ERC-8 Z41-3	ERC-8	41	3	3392.5
8004104	ERC-8 Z41-4	ERC-8	41	4	3389.89
8004105	ERC-8 Z41-5	ERC-8	41	5	3392.73
8004201	ERC-8 Z42-1	ERC-8	42	1	3573.06
8004301	ERC-8 Z43-1	ERC-8	43	1	3538.31
8004401	ERC-8 Z44-1	ERC-8	44	1	4042.35	5.85674	1.39774e-05	1.80233	119.607	5.8028	18.9726	3.13763	561.865	3.45289	0.00339864	4.43159	0.0297941	0.523486	1.10082	0.263355	7.09882	2.92428	40.1625	17.4383	83.0086	19.2602	193.534	40.2755	9921.37	28.5005	78.3785	113.205	0.363627	0.0178413	0.0980323	22.6994	0.404985	0.0144808	7.34681	0.33439	1.15713	7.4835	4.70277	36.1079	80.5586	165.482	313.639	522.395	795.876
8004501	ERC-8 Z45-1	ERC-8	45	1	3393.27
8004601	ERC-8 Z46-1	ERC-8	46	1	3357.91
8004701	ERC-8 Z47-1	ERC-8	47	1	2688.6
8004801	ERC-8 Z48-1	ERC-8	48	1	3397.42
8004901	ERC-8 Z49-1	ERC-8	49	1	3435.79
8005001	ERC-8 Z50-1	ERC-8	50	1	3485.42
8005101	ERC-8 Z51-1	ERC-8	51	1	3397.35
8005201	ERC-8 Z52-1	ERC-8	52	1	4106.65	6.43793	3.1043e-05	1.90285	184.667	4.89392	24.501	5.40075	1312.46	6.91471	0.00422647	11.7906	0.0619757	0.976236	2.66472	0.260282	17.0309	7.35622	103.452	43.4326	202.023	44.0998	405.233	80.4682	10055.2	111.42	236.589	144.794	0.470942	0.0170635	0.0604614	34.2153	0.583834	0.0180079	19.5468	0.695575	2.15791	18.1151	4.6479	86.627	202.651	426.256	781.161	1271.38	1822.31
8005301	ERC-8 Z53-1	ERC-8	53	1	3351.36
8005401	ERC-8 Z54-1	ERC-8	54	1	3460.55
8005501	ERC-8 Z55-1	ERC-8	55	1	3851.46
8005601	ERC-8 Z56-1	ERC-8	56	1	3391.69	6.20956	2.63804e-05
8005701	ERC-8 Z57-1	ERC-8	57	1	3392.24
8005702	ERC-8 Z57-2	ERC-8	57	2	3432.4
8005901	ERC-8 Z59-1	ERC-8	59	1	3267.79
8006001	ERC-8 Z60-1	ERC-8	60	1	3563.21
8006101	ERC-8 Z61-1	ERC-8	61	1	3505.48
8006201	ERC-8 Z62-1	ERC-8	62	1	3348
8006301	ERC-8 Z63-1	ERC-8	63	1	3374.77
8006401	ERC-8 Z64-1	ERC-8	64	1	3579.5
8006501	ERC-8 Z65-1	ERC-8	65	1	3378.52
8006601	ERC-8 Z66-1	ERC-8	66	1	3373.68
8006701	ERC-8 Z67-1	ERC-8	67	1	4083.12	6.49279	5.39623e-05	12.74	219.515	5.83957	36.3647	34.6733	1860.57	6.98564	0.039357	17.2673	0.128128	1.71622	4.87918	0.546152	31.6414	12.7313	161.132	63.5811	274.213	57.7995	511.074	97.9422	10205.5	226.41	249.405	126.912	0.907799	0.0136685	0.0711536	35.7026	0.488002	0.167691	28.6262	1.43802	3.79359	33.1692	9.75271	160.943	350.724	663.913	1143.54	1725.7	2388.41
8006801	ERC-8 Z68-1	ERC-8	68	1	3374.82
8006901	ERC-8 Z69-1	ERC-8	69	1	3338.4
8007001	ERC-8 Z70-1	ERC-8	70	1	3403.26
8007101	ERC-8 Z71-1	ERC-8	71	1	4079.41	6.28559	1.92861e-05	9.26842	239.547	387.46	40.9526	11.9241	911.482	7.42737	0.998724	10.3165	0.365877	2.45806	2.9882	0.597049	14.7182	5.54035	71.7681	29.614	137.953	31.7296	306.822	63.4571	9726.51	73.5182	152.295	53.2143	0.482735	0.0242074	0.133474	20.5046	0.496363	4.25532	17.1029	4.10636	5.43337	20.314	10.6616	74.8634	152.627	295.707	532.626	868.178	1311.14
8007201	ERC-8 Z72-1	ERC-8	72	1	3525.03
8007301	ERC-8 Z73-1	ERC-8	73	1	3355.37
8007401	ERC-8 Z74-1	ERC-8	74	1	3455.73
8007501	ERC-8 Z75-1	ERC-8	75	1	3593.26
8007601	ERC-8 Z76-1	ERC-8	76	1	4038.3	6.67005	-2.58724e-06	6.1553	273.532	6.84643	36.6464	7.23798	885.598	5.1092	0.0105192	5.27423	0.0562638	0.976643	2.28058	0.486463	13.1945	5.09045	68.3277	28.5199	135.076	31.8116	318.734	66.8046	9383.66	50.4066	143.011	99.9225	0.352467	0.0160297	0.114975	27.9908	0.448683	0.0448199	8.74375	0.631468	2.15881	15.5036	8.68683	67.1135	140.233	281.532	512.948	850.07	1314.53
8007801	ERC-8 Z78-1	ERC-8	78	1	3386.04
8007901	ERC-8 Z79-1	ERC-8	79	1	3380.09
8008001	ERC-8 Z80-1	ERC-8	80	1	3537.57
8008101	ERC-8 Z81-1	ERC-8	81	1	3414.39
8008201	ERC-8 Z82-1	ERC-8	82	1	3459.07
8008301	ERC-8 Z83-1	ERC-8	83	1	3471.72
8008401	ERC-8 Z84-1	ERC-8	84	1	3315.55
8008501	ERC-8 Z85-1	ERC-8	85	1	3546.59
8008502	ERC-8 Z85-2	ERC-8	85	2	3390.54
8008701	ERC-8 Z87-1	ERC-8	87	1	3349.71
8008801	ERC-8 Z88-1	ERC-8	88	1	3429.55
8008901	ERC-8 Z89-1	ERC-8	89	1	3390.84
8009001	ERC-8 Z90-1	ERC-8	90	1	3161.23
8009101	ERC-8 Z91-1	ERC-8	91	1	3874.81	6.55018	6.42779e-06
8009201	ERC-8 Z92-1	ERC-8	92	1	3414.11
8009301	ERC-8 Z93-1	ERC-8	93	1	3500.99
8009401	ERC-8 Z94-1	ERC-8	94	1	3546.15
8009501	ERC-8 Z95-1	ERC-8	95	1	3388.57
8009601	ERC-8 Z96-1	ERC-8	96	1	3353.77	6.55135	7.53669e-06
8009701	ERC-8 Z97-1	ERC-8	97	1	3382.67
8009801	ERC-8 Z98-1	ERC-8	98	1	3441.12
8009901	ERC-8 Z99-1	ERC-8	99	1	3557.16
8010001	ERC-8 Z100-1	ERC-8	100	1	3558.51
8010101	ERC-8 Z101-1	ERC-8	101	1	3347.96
8010201	ERC-8 Z102-1	ERC-8	102	1	3475.23
8010301	ERC-8 Z103-1	ERC-8	103	1	3444.2
8010401	ERC-8 Z104-1	ERC-8	104	1	3323.83
8010501	ERC-8 Z105-1	ERC-8	105	1	3404
8010601	ERC-8 Z106-1	ERC-8	106	1	3360.44
8010701	ERC-8 Z107-1	ERC-8	107	1	3345.79
8010801	ERC-8 Z108-1	ERC-8	108	1	4095.22	6.86424	1.50324e-05	2.55575	374.511	3.30117	82.944	7.17785	1446.58	6.16362	0.0117162	11.6836	0.144919	2.60207	5.88431	0.951757	29.835	10.6179	131.959	51.0964	220.008	48.0252	430.709	85.2743	8585.64	105.441	156.757	73.1389	0.672638	0.0143104	0.192575	25.4327	0.363952	0.0499198	19.3693	1.62647	5.75171	40.0021	16.9957	151.755	292.504	543.714	918.999	1384.57	1984.51
8010901	ERC-8 Z109-1	ERC-8	109	1	3364.1
8011001	ERC-8 Z110-1	ERC-8	110	1	3547.57
8011101	ERC-8 Z111-1	ERC-8	111	1	3358.26
8011201	ERC-8 Z112-1	ERC-8	112	1	3557.35
8011301	ERC-8 Z113-1	ERC-8	113	1	3432.91
8011401	ERC-8 Z114-1	ERC-8	114	1	3569.09
8011501	ERC-8 Z115-1	ERC-8	115	1	3369.4
8011601	ERC-8 Z116-1	ERC-8	116	1	3443.64
8011701	ERC-8 Z117-1	ERC-8	117	1	3370.05	6.28716	5.56849e-06
8011801	ERC-8 Z118-1	ERC-8	118	1	3491.95
8011901	ERC-8 Z119-1	ERC-8	119	1	3375.32
8012001	ERC-8 Z120-1	ERC-8	120	1	3369.37
8012101	ERC-8 Z121-1	ERC-8	121	1	3419.56
8012201	ERC-8 Z122-1	ERC-8	122	1	3396.4
8012301	ERC-8 Z123-1	ERC-8	123	1	3398.16
8012401	ERC-8 Z124-1	ERC-8	124	1	3540.81
8012501	ERC-8 Z125-1	ERC-8	125	1	3372.02
8012601	ERC-8 Z126-1	ERC-8	126	1	3385.22
8012701	ERC-8 Z127-1	ERC-8	127	1	4193.38	5.39698	2.64666e-05	1.92177	89.7801	4.65743	8.32476	1.37721	776.008	3.34855	0.00372639	2.54833	0.0487909	0.819012	2.09028	0.468832	13.0235	5.09878	64.9532	26.0129	114.229	24.7927	228.859	46.1707	7096.67	19.67	38.9438	110.381	0.505087	0.0146315	0.036375	11.63	0.170165	0.0158772	4.22469	0.547597	1.81037	14.2099	8.372	66.2435	140.462	267.627	467.857	718.871	1024.49
8012801	ERC-8 Z128-1	ERC-8	128	1	3346.47
8012901	ERC-8 Z129-1	ERC-8	129	1	3352.37
8013001	ERC-8 Z130-1	ERC-8	130	1	4065.74	6.10481	-1.27894e-05
8013101	ERC-8 Z131-1	ERC-8	131	1	3545.74
8013201	ERC-8 Z132-1	ERC-8	132	1	3392.3
8013301	ERC-8 Z133-1	ERC-8	133	1	4148.09	8.42047	6.60672e-05	2.72844	135.289	3.64051	41.8349	8.05917	738.536	9.18378	0.00442066	5.58499	0.0491172	1.15468	2.43474	0.362203	12.492	4.93609	60.7594	23.2572	104.705	23.9223	222.752	44.0922	11227.6	98.5169	213.844	77.5751	0.460695	0.0412288	0.18781	23.2849	0.960009	0.0188354	9.25894	0.551259	2.55235	16.5516	6.46791	63.5401	135.981	250.348	418.295	658.936	988.527
8013401	ERC-8 Z134-1	ERC-8	134	1	3551.62
8013501	ERC-8 Z135-1	ERC-8	135	1	3498.56
8013601	ERC-8 Z136-1	ERC-8	136	1	4073.17	6.39291	0.000123721	4.85215	162.05	3.51473	43.2173	20.6658	2100.15	5.12134	0.0118023	16.0132	0.321123	6.7287	13.4884	1.30968	54.6604	17.9037	205.6	73.3829	303.733	62.4166	540.928	103.991	9882.04	192.837	311.062	45.7985	0.61993	0.00946769	0.0798947	60.7384	0.575052	0.0502866	26.5471	3.60407	14.8733	91.6952	23.3871	278.029	493.215	847.137	1319.84	1911.47	2579.2
8013701	ERC-8 Z137-1	ERC-8	137	1	3442.39
8013801	ERC-8 Z138-1	ERC-8	138	1	3408.58	6.06042	9.12619e-06
8013901	ERC-8 Z139-1	ERC-8	139	1	3393.53
8014001	ERC-8 Z140-1	ERC-8	140	1	3379.74
8014101	ERC-8 Z141-1	ERC-8	141	1	3377.53
8014201	ERC-8 Z142-1	ERC-8	142	1	3508.16
8014301	ERC-8 Z143-1	ERC-8	143	1	3372.53
8014401	ERC-8 Z144-1	ERC-8	144	1	3372.11
8014501	ERC-8 Z145-1	ERC-8	145	1	3465.56
8014601	ERC-8 Z146-1	ERC-8	146	1	3401.59
8014701	ERC-8 Z147-1	ERC-8	147	1	3534.53
8014801	ERC-8 Z148-1	ERC-8	148	1	3537.65
8014901	ERC-8 Z149-1	ERC-8	149	1	3325.76
8015001	ERC-8 Z150-1	ERC-8	150	1	3638.38
8015101	ERC-8 Z151-1	ERC-8	151	1	3361.86
8015201	ERC-8 Z152-1	ERC-8	152	1	3326.1
8015301	ERC-8 Z153-1	ERC-8	153	1	3384.73
8015401	ERC-8 Z154-1	ERC-8	154	1	3487.64
8015501	ERC-8 Z155-1	ERC-8	155	1	3375.08
8015502	ERC-8 Z155-2	ERC-8	155	2	4096.67
8015601	ERC-8 Z156-1	ERC-8	156	1	4093.7	6.71724	6.59314e-05	20.1813	187.592	27.7216	58.2534	272.812	988.708	7.03382	0.742023	8.47277	0.715393	4.70436	5.32358	0.905985	22.9721	8.09656	89.9304	31.8353	131.409	28.5016	267.795	52.8044	9292.64	100.064	286.865	36.0092	0.348818	0.0262657	0.21753	40.7837	1.07121	3.16158	14.0464	8.0291	10.3987	36.1902	16.1783	116.847	223.046	370.541	572.577	826.991	1177.75
8015701	ERC-8 Z157-1	ERC-8	157	1	3396.8
8015801	ERC-8 Z158-1	ERC-8	158	1	3563.08
8015901	ERC-8 Z159-1	ERC-8	159	1	3767.48
8016001	ERC-8 Z160-1	ERC-8	160	1	3514.78
8016101	ERC-8 Z161-1	ERC-8	161	1	4078.73	6.12943	0.000102953	2.68833	112.872	3.66898	21.2523	6.66113	822.721	11.565	0.0069754	7.58019	0.0637005	1.64989	6.67737	0.630345	33.811	9.90127	93.2593	28.8089	105.211	20.725	184.331	34.3676	11600.5	91.9539	190.657	70.4911	0.4823	0.0627402	0.115294	16.4858	1.03432	0.0297205	12.5666	0.714932	3.64697	45.3934	11.2562	171.978	272.762	384.258	518.146	662.121	856.407
8016201	ERC-8 Z162-1	ERC-8	162	1	3356.99
8016202	ERC-8 Z162-2	ERC-8	162	2	3477.75
8016401	ERC-8 Z164-1	ERC-8	164	1	3504.75
8016501	ERC-8 Z165-1	ERC-8	165	1	3372.74
8016601	ERC-8 Z166-1	ERC-8	166	1	3396.31
8016701	ERC-8 Z167-1	ERC-8	167	1	3372.49
8016801	ERC-8 Z168-1	ERC-8	168	1	3610.03	6.88149	3.46075e-05
8016901	ERC-8 Z169-1	ERC-8	169	1	4019.86	6.57136	2.28269e-06	1.50481	125.64	7.27387	51.1035	1.57962	690.517	5.88828	0.00369166	6.72253	0.0421568	0.758808	1.99188	0.312109	12.3284	4.91916	60.1952	23.1246	101.258	21.6623	194.799	38.2721	10566.5	27.9553	56.3854	109.549	0.495789	0.0302275	0.26234	9.57587	0.289455	0.0157293	11.1448	0.47314	1.67729	13.541	5.57337	62.708	135.514	248.023	415.909	637.242	895.138
8016902	ERC-8 Z169-2	ERC-8	169	2	3541.24
8017001	ERC-8 Z170-1	ERC-8	170	1		5.59324	1.96667e-05
8017101	ERC-8 Z171-1	ERC-8	171	1	3421.25
8017201	ERC-8 Z172-1	ERC-8	172	1	3368.61
8017301	ERC-8 Z173-1	ERC-8	173	1	3490.22
8017401	ERC-8 Z174-1	ERC-8	174	1	3442.99
8017501	ERC-8 Z175-1	ERC-8	175	1	3371.8	6.21436	4.21878e-05
8017601	ERC-8 Z176-1	ERC-8	176	1	3398.68
8017701	ERC-8 Z177-1	ERC-8	177	1	4142.24	5.63666	6.58038e-05	2.72355	197.323	4.44681	30.6354	10.1106	1084.55	10.1182	0.00502441	8.32163	0.0590942	0.878047	2.62832	0.407458	16.681	6.61107	84.2478	32.9024	147.926	33.6357	308.378	59.8129	9658.85	129.583	280.855	128.003	0.461386	0.0328111	0.0993437	27.7573	0.910749	0.0214078	13.7958	0.663234	1.94086	17.8676	7.27603	84.8474	182.123	347.127	591.77	930.938	1389.9
8017801	ERC-8 Z178-1	ERC-8	178	1	3343.37
8017901	ERC-8 Z179-1	ERC-8	179	1	3389.38
8018001	ERC-8 Z180-1	ERC-8	180	1	3374.89
8018101	ERC-8 Z181-1	ERC-8	181	1	3986.02	6.18899	1.67796e-05	1.85438	164.64	4.66188	29.7729	3.65156	603.868	5.8246	0.00548603	3.98857	0.0333205	0.762917	1.69024	0.273076	9.94305	4.00234	51.9822	20.5237	88.7308	19.5796	176.093	34.6206	9027.97	25.4435	41.5406	98.8904	0.612497	0.0330768	0.169075	7.13193	0.235901	0.0233746	6.61235	0.373968	1.68638	11.4904	4.87636	50.575	110.257	214.183	369.132	558.407	809.076
8018201	ERC-8 Z182-1	ERC-8	182	1	3385.34
8018301	ERC-8 Z183-1	ERC-8	183	1	3445.01
8018401	ERC-8 Z184-1	ERC-8	184	1	3496.31
8018501	ERC-8 Z185-1	ERC-8	185	1	3397.34
8018601	ERC-8 Z186-1	ERC-8	186	1	3457.22
8018701	ERC-8 Z187-1	ERC-8	187	1	3408.36
8018801	ERC-8 Z188-1	ERC-8	188	1	3409.01
8018901	ERC-8 Z189-1	ERC-8	189	1	3389.57
8019001	ERC-8 Z190-1	ERC-8	190	1	3385.03
8019101	ERC-8 Z191-1	ERC-8	191	1	3389.09
8019201	ERC-8 Z192-1	ERC-8	192	1	4020.75	6.0279	-5.56661e-06	3.03265	102.411	5.17104	5.81482	4.13615	355.234	5.91549	0.00293889	3.32033	0.0215715	0.420072	0.835918	0.0922269	4.69569	2.10515	27.6304	11.4209	54.6004	12.8135	124.375	26.4646	10046.2	16.8986	52.7723	98.8295	0.320217	0.0475619	0.0467525	8.92104	0.424301	0.0125219	5.50453	0.242105	0.928541	5.68265	1.64691	23.8845	57.993	113.846	205.413	343.615	529.483
8019202	ERC-8 Z192-2	ERC-8	192	2	3475.36			0.993145	76.2764	1.18152	6.03194	3.94346	364.774	6.21339	0.00199294	3.41483	0.0206558	0.376176	0.788738	0.113884	5.15988	2.16272	29.526	12.2595	57.1782	13.6786	138.773	29.2082	10707.1	18.6206	54.5295	115.924	0.341477	0.044774	0.0434664	8.77613	0.392942	0.00849143	5.66119	0.231827	0.831512	5.36192	2.03364	26.2456	59.5792	121.656	220.494	359.838	565.233
8019401	ERC-8 Z194-1	ERC-8	194	1	3069
8019501	ERC-8 Z195-1	ERC-8	195	1	3392.41
8019601	ERC-8 Z196-1	ERC-8	196	1	3388.41
8019602	ERC-8 Z196-2	ERC-8	196	2	3532.55
8019701	ERC-8 Z197-1	ERC-8	197	1		6.81983	6.15579e-05
8019801	ERC-8 Z198-1	ERC-8	198	1	3713.31
8019802	ERC-8 Z198-2	ERC-8	198	2	3388.88
8019901	ERC-8 Z199-1	ERC-8	199	1		6.41991	2.09855e-05
8020001	ERC-8 Z200-1	ERC-8	200	1	3526.46
8020101	ERC-8 Z201-1	ERC-8	201	1	3372.89
8020201	ERC-8 Z202-1	ERC-8	202	1	3399.16
8020301	ERC-8 Z203-1	ERC-8	203	1	3539.74
8020401	ERC-8 Z204-1	ERC-8	204	1	3544.05
8020501	ERC-8 Z205-1	ERC-8	205	1	3369.92
8020601	ERC-8 Z206-1	ERC-8	206	1	3363.3
8020602	ERC-8 Z206-2	ERC-8	206	2	3359.75
8020801	ERC-8 Z208-1	ERC-8	208	1	3491.49
8020901	ERC-8 Z209-1	ERC-8	209	1	3399.96
8021001	ERC-8 Z210-1	ERC-8	210	1	3356.06
8021101	ERC-8 Z211-1	ERC-8	211	1	3557.42
8021201	ERC-8 Z212-1	ERC-8	212	1	4044.15	6.2693	0.000104346	2.09915	145.109	2.4135	43.794	4.85877	1088.58	8.94704	0.00356779	4.74191	0.0371073	0.806502	2.27019	0.644666	15.9605	6.41803	83.5385	35.0782	161.285	38.066	376.71	79.4317	9398.92	66.9085	227.27	140.379	0.294401	0.0237505	0.116254	25.4016	0.603301	0.0152015	7.86126	0.416468	1.78272	15.433	11.5119	81.1824	176.805	344.205	630.902	1015.01	1572.98
8021301	ERC-8 Z213-1	ERC-8	213	1	3341.68	6.48178	4.28964e-05	0.683296	676.88	2172.19	50.7364	12.1284	837.205	3.80328	11.0497	59.8076	3.09906	14.117	5.87304	1.16687	18.9278	6.02346	68.377	25.6787	111.472	24.7703	230.207	45.9392	9210.73	146.235	136.138	16.4861	1.07417	0.0165211	0.220395	35.795	0.591373	47.0799	99.1506	34.7818	31.2048	39.9255	20.837	96.2759	165.935	281.735	461.846	701.525	1023.56
8021401	ERC-8 Z214-1	ERC-8	214	1	3550.02
8021501	ERC-8 Z215-1	ERC-8	215	1	3319.34
8021601	ERC-8 Z216-1	ERC-8	216	1	3535.91
8021701	ERC-8 Z217-1	ERC-8	217	1	3464.63	8.39833	1.62759e-06
8021801	ERC-8 Z218-1	ERC-8	218	1	3334.32
8021901	ERC-8 Z219-1	ERC-8	219	1	3391.27
8022001	ERC-8 Z220-1	ERC-8	220	1	3375.61
8022101	ERC-8 Z221-1	ERC-8	221	1	3366.99
8022201	ERC-8 Z222-1	ERC-8	222	1	3549.27
8022301	ERC-8 Z223-1	ERC-8	223	1	3438.57	6.26238	8.63236e-05
8022401	ERC-8 Z224-1	ERC-8	224	1	3363.01
8022501	ERC-8 Z225-1	ERC-8	225	1	3479.61
8022601	ERC-8 Z226-1	ERC-8	226	1	3874.78
8022701	ERC-8 Z227-1	ERC-8	227	1	4075.52	6.79961	3.22381e-05
8022801	ERC-8 Z228-1	ERC-8	228	1	3378.85
8022901	ERC-8 Z229-1	ERC-8	229	1	3401.65	6.24194	2.20445e-05
8023001	ERC-8 Z230-1	ERC-8	230	1	3384.37
8023101	ERC-8 Z231-1	ERC-8	231	1	3393.83	6.23311	4.97346e-05
8023201	ERC-8 Z232-1	ERC-8	232	1	3373.35
8023301	ERC-8 Z233-1	ERC-8	233	1	3372.15
8023302	ERC-8 Z233-2	ERC-8	233	2	3497.58
8023501	ERC-8 Z235-1	ERC-8	235	1	3392.49
8023601	ERC-8 Z236-1	ERC-8	236	1	3381.05
8023701	ERC-8 Z237-1	ERC-8	237	1	3396.95
8023801	ERC-8 Z238-1	ERC-8	238	1	3453.72
8023901	ERC-8 Z239-1	ERC-8	239	1	4103.16	5.88477	5.9726e-05	2.26307	241.335	20.3311	22.8298	7.78705	1145.29	13.9658	0.00622994	12.1772	0.0896275	1.8464	4.17053	0.229653	21.3794	8.26204	100.685	39.1232	166.281	35.2043	321.765	61.9156	10103.6	102.248	178.547	78.6721	0.572666	0.0434036	0.0709518	12.7846	0.554898	0.0265442	20.1876	1.00592	4.08135	28.3517	4.10095	108.746	227.604	414.852	703.655	1046.45	1454.72
8024001	ERC-8 Z240-1	ERC-8	240	1	3452.5
8024101	ERC-8 Z241-1	ERC-8	241	1	4033.69	6.56975	-1.96059e-05	1.5781	118.304	7.42305	49.7643	2.91788	567.33	2.97329	0.0134394	8.88503	0.103325	1.65196	3.80017	0.884933	15.7274	5.09457	55.2956	19.0404	76.3357	15.6494	135.793	26.2945	8631.76	37.4936	50.9143	48.0234	0.736406	0.0218958	0.366472	17.1239	0.374941	0.0572622	14.7298	1.15965	3.65156	25.8339	15.8024	79.9967	140.346	227.835	342.454	480.401	646.67
8024201	ERC-8 Z242-1	ERC-8	242	1	3321.39
8024301	ERC-8 Z243-1	ERC-8	243	1	3395.96
8024401	ERC-8 Z244-1	ERC-8	244	1	3555.49
8024501	ERC-8 Z245-1	ERC-8	245	1	3444.57
8024601	ERC-8 Z246-1	ERC-8	246	1	3398.2
8024701	ERC-8 Z247-1	ERC-8	247	1	3467.25
8024801	ERC-8 Z248-1	ERC-8	248	1	3403.4
8024901	ERC-8 Z249-1	ERC-8	249	1	3507.55
8024902	ERC-8 Z249-2	ERC-8	249	2	3225.68
8025101	ERC-8 Z251-1	ERC-8	251	1	3532.82	6.47402	5.42269e-05
8025201	ERC-8 Z252-1	ERC-8	252	1	3490.81	6.35644	4.4208e-05	0.0724158	104.533	1.43154	17.8565	8.99875	392.94	2.76875	0.00235061	11.3898	0.0277326	0.495292	1.02321	0.149018	5.44506	2.24649	30.4629	12.3989	58.3173	13.4554	125.71	25.4167	11121.2	42.5238	70.4647	91.2768	0.603477	0.022025	0.142045	25.45	0.560535	0.0100154	18.8824	0.311253	1.09481	6.95587	2.66104	27.6962	61.8866	125.517	223.002	367.007	556.008
8025301	ERC-8 Z253-1	ERC-8	253	1	3438.26
8025401	ERC-8 Z254-1	ERC-8	254	1	4023.77			1.82457	231.579	2.44587	50.6135	2.14115	1187.8	9.03857	0.00778599	12.9113	0.0825616	1.68905	4.23673	0.500304	24.5394	8.91373	107.441	40.6736	167.15	35.3319	309.183	58.8029	9400.14	90.0113	92.2779	88.9697	0.975437	0.0292337	0.163701	10.2094	0.298458	0.0331742	21.4047	0.926618	3.73354	28.8017	8.93399	124.819	245.557	442.691	731.539	1051.92	1460
8025501	ERC-8 Z255-1	ERC-8	255	1	3379.11
8025601	ERC-8 Z256-1	ERC-8	256	1	3385.59	6.19153	7.75733e-05
8025602	ERC-8 Z256-2	ERC-8	256	2	3385.59	6.11393	1.67108e-05
8025701	ERC-8 Z257-1	ERC-8	257	1	3467.95
8025801	ERC-8 Z258-1	ERC-8	258	1	3499.93
8025901	ERC-8 Z259-1	ERC-8	259	1	3538.77
8026001	ERC-8 Z260-1	ERC-8	260	1	3402.86
8026101	ERC-8 Z261-1	ERC-8	261	1	3388.47
8026201	ERC-8 Z262-1	ERC-8	262	1	3654.45
8026301	ERC-8 Z263-1	ERC-8	263	1	3714.43
8026401	ERC-8 Z264-1	ERC-8	264	1	3370.8
8026501	ERC-8 Z265-1	ERC-8	265	1	3399.83	5.95194	6.17314e-06
8026601	ERC-8 Z266-1	ERC-8	266	1	3980.47	6.19358	1.13789e-06	2.28788	135.079	2.20092	27.5809	2.34625	535.408	5.48148	0.0163662	11.2172	0.0752951	1.24987	2.15477	0.315461	9.93424	3.62475	44.6684	17.2629	76.015	16.9699	161.427	33.2996	9663.37	36.788	69.2274	56.4686	0.531409	0.0339564	0.170857	12.6293	0.428846	0.0697325	18.5962	0.845062	2.76274	14.6483	5.63323	50.5302	99.8554	184.048	310.484	478.382	701.234
8026701	ERC-8 Z267-1	ERC-8	267	1	4012.71	6.69109	-1.06513e-05	1.9441	98.8985	4.11397	45.0637	0.789201	430.324	1.99586	0.0042776	1.51272	0.0290564	0.524034	1.25961	0.207656	7.59397	2.92094	36.9751	14.4226	62.547	13.5896	128.744	26.5015	8920.66	15.2674	34.6225	99.9132	0.440968	0.0155026	0.350027	17.3471	0.268926	0.0182258	2.50782	0.32611	1.15834	8.56292	3.70815	38.6265	80.4667	152.349	259.4	393.625	561.556
8026801	ERC-8 Z268-1	ERC-8	268	1	3388.83
8026901	ERC-8 Z269-1	ERC-8	269	1	3292.46
8027001	ERC-8 Z270-1	ERC-8	270	1	3388.88
8027101	ERC-8 Z271-1	ERC-8	271	1	4146.82	6.56123	4.05812e-05	2.21259	218.249	3.31922	39.4786	4.49636	1202.95	11.9601	0.00639413	15.8639	0.0586412	1.08369	3.32092	0.247879	20.8137	8.38082	104.846	41.0539	179.312	39.2558	350.22	68.6833	10299.6	80.0868	128.184	128.319	0.624781	0.0341503	0.112725	10.7176	0.366009	0.0272439	26.2996	0.658151	2.39544	22.5759	4.42641	105.868	230.877	431.996	738.38	1128.46	1622.14
8027201	ERC-8 Z272-1	ERC-8	272	1	3512.95
8027301	ERC-8 Z273-1	ERC-8	273	1	4030.4	6.6005	2.38678e-05	20.1079	111.676	3.30648	39.1861	3.87538	255.722	1.87074	0.00943134	1.74375	0.0245286	0.450273	0.937073	0.248646	4.843	1.83152	22.5616	8.78491	38.244	8.46977	79.1434	15.87	8764.5	11.5949	31.6185	74.1832	0.366712	0.0236374	0.495127	16.9016	0.399509	0.0401847	2.89083	0.275293	0.995298	6.37031	4.44011	24.6338	50.4552	92.9609	158.002	240.68	349.99
8027401	ERC-8 Z274-1	ERC-8	274	1	4014.43	6.40084	6.70701e-05	3.45125	93.3106	3.26564	19.3899	366.939	377.525	3.38783	0.0252748	8.06039	0.0414418	0.657907	1.2573	0.169553	6.61798	2.40755	31.14	12.3892	56.3703	12.7305	117.678	24.1443	10166.7	40.9354	61.9502	72.0993	0.660778	0.028789	0.164771	18.2861	0.526438	0.10769	13.3627	0.465115	1.45426	8.54723	3.02773	33.6622	66.3236	128.307	222.827	354.753	526.053
8027501	ERC-8 Z275-1	ERC-8	275	1	3619.76
8027601	ERC-8 Z276-1	ERC-8	276	1	3399.72
8027701	ERC-8 Z277-1	ERC-8	277	1	3447.18
8027702	ERC-8 Z277-2	ERC-8	277	2	3389.99
8027901	ERC-8 Z279-1	ERC-8	279	1	3413.26
8028001	ERC-8 Z280-1	ERC-8	280	1	3551.66
8028101	ERC-8 Z281-1	ERC-8	281	1	3316.85
8028201	ERC-8 Z282-1	ERC-8	282	1	3378.18
8028301	ERC-8 Z283-1	ERC-8	283	1	3367.61
8028401	ERC-8 Z284-1	ERC-8	284	1	3387.97
8028501	ERC-8 Z285-1	ERC-8	285	1	3384.94
8028601	ERC-8 Z286-1	ERC-8	286	1	3383.9
8028701	ERC-8 Z287-1	ERC-8	287	1	3397.46	6.39877	1.99998e-05	0.0523734	146.554	3.39676	78.366	154.119	2298.3	1.71686	0.0248996	10.1077	0.424405	7.32566	14.2394	3.43247	60.9987	20.8496	232.974	84.2452	341.995	70.0088	598.387	110.359	8252.69	151.07	192.888	48.1638	0.7832	0.00286915	0.130962	112.349	0.322346	0.106091	16.7568	4.76325	16.1929	96.8006	61.294	310.268	574.369	959.927	1515.2	2152.26	2892.93
8028801	ERC-8 Z288-1	ERC-8	288	1	3449.33
8028901	ERC-8 Z289-1	ERC-8	289	1	3477.5
8029001	ERC-8 Z290-1	ERC-8	290	1	3626.58
8029101	ERC-8 Z291-1	ERC-8	291	1	3449.22
8029201	ERC-8 Z292-1	ERC-8	292	1	3567.28
8029301	ERC-8 Z293-1	ERC-8	293	1	3264.13
8029401	ERC-8 Z294-1	ERC-8	294	1	3582.92
8029501	ERC-8 Z295-1	ERC-8	295	1	3383.43
8029601	ERC-8 Z296-1	ERC-8	296	1	3599.78
8029701	ERC-8 Z297-1	ERC-8	297	1	3333.48
8029801	ERC-8 Z298-1	ERC-8	298	1	3282.48
8029901	ERC-8 Z299-1	ERC-8	299	1	3408.23
8030001	ERC-8 Z300-1	ERC-8	300	1	3413.21	6.4466	1.05862e-05
8030101	ERC-8 Z301-1	ERC-8	301	1	3405.2	6.47819	3.26991e-05	0.0569748	172.285	0.951512	38.0295	0.941092	747.294	3.77724	0.0044074	14.276	0.0787458	1.15014	2.74031	0.306091	13.5124	5.09764	62.9256	24.4697	107.202	23.6591	211.983	41.4088	9487.73	67.505	49.0618	77.674	1.37592	0.0178186	0.179399	12.9888	0.231442	0.0187789	23.667	0.883791	2.54232	18.6289	5.46591	68.7303	140.431	259.273	440.103	674.65	977.65
8030102	ERC-8 Z301-2	ERC-8	301	2	3405.2	6.52074	3.58274e-05
8030201	ERC-8 Z302-1	ERC-8	302	1	3410.54
8030301	ERC-8 Z303-1	ERC-8	303	1	3376.87
8030401	ERC-8 Z304-1	ERC-8	304	1	3387.36	6.26638	-3.15932e-05
8030501	ERC-8 Z305-1	ERC-8	305	1	3328.96
8030601	ERC-8 Z306-1	ERC-8	306	1	4032.15	6.76054	-1.48103e-05
8030701	ERC-8 Z307-1	ERC-8	307	1	3052
8030801	ERC-8 Z308-1	ERC-8	308	1	3404.36
8030901	ERC-8 Z309-1	ERC-8	309	1	3388.78
8031001	ERC-8 Z310-1	ERC-8	310	1	3615.81
8031101	ERC-8 Z311-1	ERC-8	311	1	3068.92
8031201	ERC-8 Z312-1	ERC-8	312	1	3947.5	5.34967	5.62699e-05	1.98037	222.855	4.93972	69.519	3.8588	1219.65	3.43376	0.00750461	4.09414	0.0586852	1.25383	2.80026	0.47752	17.1498	6.72943	84.4987	36.721	173.877	40.4303	381.866	79.3416	8336.64	54.7607	138.955	97.5678	0.394089	0.00899206	0.182051	40.4673	0.363884	0.0319753	6.78737	0.658644	2.7715	19.0365	8.52714	87.2322	185.384	348.161	660.449	1094.25	1670.67
8031301	ERC-8 Z313-1	ERC-8	313	1	3628.66
8031401	ERC-8 Z314-1	ERC-8	314	1	3412.37
8031501	ERC-8 Z315-1	ERC-8	315	1	3390.67
8031601	ERC-8 Z316-1	ERC-8	316	1	3387.54
8031701	ERC-8 Z317-1	ERC-8	317	1	3365.46
8031801	ERC-8 Z318-1	ERC-8	318	1	3396.2	6.22901	1.98916e-05
8031901	ERC-8 Z319-1	ERC-8	319	1	3399.71
8032001	ERC-8 Z320-1	ERC-8	320	1	3295.88
8032101	ERC-8 Z321-1	ERC-8	321	1	3392.82	6.42621	2.08539e-05
8032201	ERC-8 Z322-1	ERC-8	322	1	3390.34
8032301	ERC-8 Z323-1	ERC-8	323	1	3331.77
8032401	ERC-8 Z324-1	ERC-8	324	1	3428.15
8032501	ERC-8 Z325-1	ERC-8	325	1	3453.38
8032601	ERC-8 Z326-1	ERC-8	326	1	3211.54
8032701	ERC-8 Z327-1	ERC-8	327	1	3471.7
8032801	ERC-8 Z328-1	ERC-8	328	1	3487.94
8032901	ERC-8 Z329-1	ERC-8	329	1	3606.65
8033001	ERC-8 Z330-1	ERC-8	330	1	3386.05
8033101	ERC-8 Z331-1	ERC-8	331	1	3433.93
8033201	ERC-8 Z332-1	ERC-8	332	1	3453.81
8033301	ERC-8 Z333-1	ERC-8	333	1	3368.5
8033401	ERC-8 Z334-1	ERC-8	334	1	3417.01
8033501	ERC-8 Z335-1	ERC-8	335	1	3502.16
8033601	ERC-8 Z336-1	ERC-8	336	1	3399.66
8033701	ERC-8 Z337-1	ERC-8	337	1	4139.81	6.1786	3.91981e-05	2.0316	255.478	3.99143	26.5691	3.49712	1311.71	14.9041	0.00572367	8.92647	0.0827144	1.7607	4.48238	0.558819	23.8539	9.07065	115.2	45.1737	198.697	43.7148	402.197	80.1517	9180.36	59.4854	144.444	91.1292	0.411824	0.0370568	0.0660599	9.69154	0.359137	0.0243872	14.7985	0.928333	3.89191	30.4716	9.9789	121.332	249.88	474.661	812.477	1250.45	1806.4
8033801	ERC-8 Z338-1	ERC-8	338	1	3663.5
8033901	ERC-8 Z339-1	ERC-8	339	1	4026.88	6.43845	4.48677e-05	2.21534	213.441	1.68696	27.7772	10.3249	912.966	9.45867	0.0087501	8.55469	0.045585	0.898107	2.29882	0.272812	13.6542	5.5888	72.318	29.5814	135.078	30.5685	284.534	57.278	9806.01	88.6901	160.383	111.981	0.552989	0.0332427	0.0976236	16.9562	0.563671	0.0372821	14.1822	0.511616	1.9852	15.6276	4.87164	69.4516	153.962	297.973	532.04	850.082	1263.16
8034001	ERC-8 Z340-1	ERC-8	340	1	3366.76
8034101	ERC-8 Z341-1	ERC-8	341	1	3449.4
8034201	ERC-8 Z342-1	ERC-8	342	1	3450.62
8034301	ERC-8 Z343-1	ERC-8	343	1	3369.35
8034401	ERC-8 Z344-1	ERC-8	344	1	3559.7
8034501	ERC-8 Z345-1	ERC-8	345	1	3351.67
8034601	ERC-8 Z346-1	ERC-8	346	1	3483.36
8034701	ERC-8 Z347-1	ERC-8	347	1	3377.18
8034801	ERC-8 Z348-1	ERC-8	348	1	3354.89
8034901	ERC-8 Z349-1	ERC-8	349	1	3528.63
8035001	ERC-8 Z350-1	ERC-8	350	1	3414.28
8035101	ERC-8 Z351-1	ERC-8	351	1	3301.59
8035201	ERC-8 Z352-1	ERC-8	352	1	3431.27
8035301	ERC-8 Z353-1	ERC-8	353	1	3481.85
8035401	ERC-8 Z354-1	ERC-8	354	1	3421.65
8035501	ERC-8 Z355-1	ERC-8	355	1	3395.59
8035601	ERC-8 Z356-1	ERC-8	356	1	3405.1	6.40758	1.55855e-05
8035701	ERC-8 Z357-1	ERC-8	357	1	3592.76
8035801	ERC-8 Z358-1	ERC-8	358	1	3784.75
8035901	ERC-8 Z359-1	ERC-8	359	1	3390.59
8036001	ERC-8 Z360-1	ERC-8	360	1	3510.31
8036101	ERC-8 Z361-1	ERC-8	361	1	3494.01	6.233	4.61229e-05	0.135122	227.247	2.05504	33.8093	5.40895	1136.72	7.52241	0.0334636	31.2696	0.103563	1.58074	4.24502	0.54999	22.1285	8.14926	97.7326	37.7926	164.346	34.8944	316.387	60.9446	10431.8	185.647	210.129	84.8498	0.88349	0.023776	0.106861	27.9337	0.664152	0.14258	51.8395	1.16232	3.49413	28.8581	9.82125	112.556	224.498	402.689	679.723	1034.27	1441.92
8036102	ERC-8 Z361-2	ERC-8	361	2	3494.01	6.36437	2.38836e-06
8036201	ERC-8 Z362-1	ERC-8	362	1	3376.9
8036301	ERC-8 Z363-1	ERC-8	363	1	3389.19
8036401	ERC-8 Z364-1	ERC-8	364	1	3640.7
8036501	ERC-8 Z365-1	ERC-8	365	1	3371.73
8036601	ERC-8 Z366-1	ERC-8	366	1	3384.78	6.31434	-4.58266e-06
8036701	ERC-8 Z367-1	ERC-8	367	1	3385.77
8036801	ERC-8 Z368-1	ERC-8	368	1	3555.98
8036901	ERC-8 Z369-1	ERC-8	369	1	3374.95
8037001	ERC-8 Z370-1	ERC-8	370	1	3558.09
8037101	ERC-8 Z371-1	ERC-8	371	1	3357.33
8037201	ERC-8 Z372-1	ERC-8	372	1	3390.02	6.31739	2.86918e-05
8037202	ERC-8 Z372-2	ERC-8	372	2	3631.04
8037401	ERC-8 Z374-1	ERC-8	374	1	3368.88
8037501	ERC-8 Z375-1	ERC-8	375	1	3383.32
8037601	ERC-8 Z376-1	ERC-8	376	1	3408.63	6.39124	1.5614e-05
8037701	ERC-8 Z377-1	ERC-8	377	1	3979.43	5.969	5.35328e-05	2.76208	155.432	4.2512	28.5379	14.8531	782.287	11.3658	0.00514994	8.52129	0.0488511	0.891577	2.01372	0.386833	10.8555	4.30684	54.8637	22.2866	107.319	26.6321	269.98	58.0383	11134.3	123.068	320.954	88.7806	0.383445	0.0420987	0.105704	28.2385	1.18881	0.0219426	14.1268	0.548273	1.97077	13.6895	6.90774	55.2161	118.646	226.056	400.838	675.39	1100.5
8037801	ERC-8 Z378-1	ERC-8	378	1	4170.26	6.22968	4.48199e-05	2.73021	420.954	4.7101	32.3193	5.48632	1636.58	15.0838	0.0121054	20.3203	0.191233	3.31226	7.10733	0.510599	33.6389	12.0075	142.317	53.5331	226.827	48.5288	432.618	82.5856	9532.74	154.405	213.742	62.9905	0.722389	0.0348663	0.0747063	14.1704	0.494068	0.0515781	33.6875	2.14627	7.32154	48.3163	9.11784	171.103	330.786	586.389	962.825	1427.48	2005.32
8037901	ERC-8 Z379-1	ERC-8	379	1	3384.93
8038001	ERC-8 Z380-1	ERC-8	380	1	3569.72
8038101	ERC-8 Z381-1	ERC-8	381	1	3975.15	6.89585	2.64754e-05
8038201	ERC-8 Z382-1	ERC-8	382	1	3390.2
8038301	ERC-8 Z383-1	ERC-8	383	1	3478.09
8038401	ERC-8 Z384-1	ERC-8	384	1	3384.78
8038501	ERC-8 Z385-1	ERC-8	385	1	3451.9
8038601	ERC-8 Z386-1	ERC-8	386	1	4214.66	5.94	1.46629e-05
8038701	ERC-8 Z387-1	ERC-8	387	1	3383.49
8038801	ERC-8 Z388-1	ERC-8	388	1	3284.31	6.73887	2.41435e-05
8038901	ERC-8 Z389-1	ERC-8	389	1	3391.24
8039001	ERC-8 Z390-1	ERC-8	390	1	3388.11
8039101	ERC-8 Z391-1	ERC-8	391	1	3411.08
8039201	ERC-8 Z392-1	ERC-8	392	1	3382.6
8039301	ERC-8 Z393-1	ERC-8	393	1	4147.83	6.36349	7.01345e-05	2.22559	312.135	4.60338	23.2066	13.0783	1280.5	21.1149	0.00325578	9.11034	0.0339275	0.696552	2.29427	0.127145	16.4668	7.08199	97.0805	40.5925	185.847	42.102	387.704	77.1027	11524.1	102.2	166.491	181.687	0.613843	0.0544613	0.0598566	7.88504	0.42943	0.0138721	15.1034	0.38078	1.53968	15.5967	2.27045	83.7577	195.096	400.002	730.08	1169.59	1739.75
8039302	ERC-8 Z393-2	ERC-8	393	2	3389.48
8039501	ERC-8 Z395-1	ERC-8	395	1	3469.01
8039601	ERC-8 Z396-1	ERC-8	396	1	3355.41
8039701	ERC-8 Z397-1	ERC-8	397	1	3397.74
8039801	ERC-8 Z398-1	ERC-8	398	1	3450.49
8039901	ERC-8 Z399-1	ERC-8	399	1	3339.44
8040001	ERC-8 Z400-1	ERC-8	400	1	3386.8
8040101	ERC-8 Z401-1	ERC-8	401	1	3435.58
8040201	ERC-8 Z402-1	ERC-8	402	1	4178.11	6.23092	5.66385e-05	2.36448	378.777	1.15594	3.77975	18.7778	1490.29	10.5013	0.00801945	6.94179	0.0417978	1.37971	3.95581	0.661026	25.3625	9.86931	128	49.7441	214.092	45.1105	392.9	72.5465	8380.97	70.1073	116.993	125.131	0.599243	0.0267276	0.00962014	11.1408	0.297768	0.034169	11.5083	0.469111	3.04975	26.892	11.804	129.005	271.882	527.402	894.678	1347.34	1864.07
8040301	ERC-8 Z403-1	ERC-8	403	1	3394.51
8040401	ERC-8 Z404-1	ERC-8	404	1	4093.6	6.72658	1.29232e-05
8040501	ERC-8 Z405-1	ERC-8	405	1	3349.57
8040601	ERC-8 Z406-1	ERC-8	406	1	3381.7
8040701	ERC-8 Z407-1	ERC-8	407	1	3404
8040801	ERC-8 Z408-1	ERC-8	408	1	3393.78	6.40954	3.63278e-05
8040901	ERC-8 Z409-1	ERC-8	409	1	3439.97
8041001	ERC-8 Z410-1	ERC-8	410	1	3679.32
8041101	ERC-8 Z411-1	ERC-8	411	1	3399.33
8041201	ERC-8 Z412-1	ERC-8	412	1	3376.94
8041301	ERC-8 Z413-1	ERC-8	413	1	3376.35
8041401	ERC-8 Z414-1	ERC-8	414	1	3384.89
8041501	ERC-8 Z415-1	ERC-8	415	1	3353.44
8041601	ERC-8 Z416-1	ERC-8	416	1	4113.18	6.45356	1.26713e-05
8041701	ERC-8 Z417-1	ERC-8	417	1	3454.11
8041801	ERC-8 Z418-1	ERC-8	418	1	3486.75
8041901	ERC-8 Z419-1	ERC-8	419	1	3829.74
8042001	ERC-8 Z420-1	ERC-8	420	1	3753.71
8042101	ERC-8 Z421-1	ERC-8	421	1	3546.72
8042201	ERC-8 Z422-1	ERC-8	422	1	3381.96
8042301	ERC-8 Z423-1	ERC-8	423	1	3474.41
8042401	ERC-8 Z424-1	ERC-8	424	1	3610.77
8042501	ERC-8 Z425-1	ERC-8	425	1	3505.08
8042601	ERC-8 Z426-1	ERC-8	426	1	3436.49
8042701	ERC-8 Z427-1	ERC-8	427	1	3447.77
8042801	ERC-8 Z428-1	ERC-8	428	1	3395.01
8042901	ERC-8 Z429-1	ERC-8	429	1	4072.88	6.62899	2.03237e-05	2.3484	384.382	5.01126	71.6403	5.39573	1107.27	5.3702	0.00812835	9.26556	0.0768756	1.45288	3.75605	0.672178	20.797	7.69446	96.2722	36.4997	157.737	34.2349	313.342	61.3806	8959.61	54.9591	123.805	91.8941	0.443915	0.0171384	0.228633	23.0542	0.395113	0.034633	15.3607	0.862802	3.2115	25.534	12.0032	105.784	211.968	396.672	656.47	992.679	1414.67
8043001	ERC-8 Z430-1	ERC-8	430	1	3512.46	6.03318	-7.52316e-06
8043101	ERC-8 Z431-1	ERC-8	431	1	3551.53
8043201	ERC-8 Z432-1	ERC-8	432	1	4157.07	6.52913	0.000119798	11.7358	262.213	1.66259	15.4639	26.3766	3329.6	13.7494	0.00985291	11.3643	0.162003	3.1109	8.69185	1.12607	53.3503	21.6958	275.437	109.363	471.809	100.775	864.477	156.622	9293.68	179.796	278.626	120.228	0.645294	0.0159049	0.0178882	20.2646	0.322306	0.0419809	18.84	1.81821	6.87643	59.088	20.1083	271.365	597.682	1134.89	1966.97	2969.22	4164.24
8043301	ERC-8 Z433-1	ERC-8	433	1	3303.22
8043401	ERC-8 Z434-1	ERC-8	434	1	3377.1
8043501	ERC-8 Z435-1	ERC-8	435	1	3396.92
8043601	ERC-8 Z436-1	ERC-8	436	1	3496.65
8043701	ERC-8 Z437-1	ERC-8	437	1	3373.3
8043801	ERC-8 Z438-1	ERC-8	438	1	3321.65
8043901	ERC-8 Z439-1	ERC-8	439	1	3416.1
8044001	ERC-8 Z440-1	ERC-8	440	1	3464.07
8044101	ERC-8 Z441-1	ERC-8	441	1	3417.29
8044201	ERC-8 Z442-1	ERC-8	442	1	3605.39
8044301	ERC-8 Z443-1	ERC-8	443	1	3403.41
8044401	ERC-8 Z444-1	ERC-8	444	1	3403.64
8044501	ERC-8 Z445-1	ERC-8	445	1	4052.97	6.32366	3.8051e-06	2.22774	215.302	1.37073	33.5534	3.28375	987.711	10.6678	0.00526136	6.9805	0.0464166	0.882149	2.33293	0.245537	14.2229	5.8775	76.4289	31.404	143.778	33.0678	309.078	61.4889	11270.7	61.7308	136.925	119.4	0.450837	0.034515	0.10856	12.8353	0.443011	0.0224174	11.5724	0.520949	1.94993	15.8595	4.38458	72.3442	161.915	314.911	564.82	904.834	1366.44
8044601	ERC-8 Z446-1	ERC-8	446	1	3446.19
8044701	ERC-8 Z447-1	ERC-8	447	1	3534.15
8044801	ERC-8 Z448-1	ERC-8	448	1	3383.18
8044901	ERC-8 Z449-1	ERC-8	449	1	3372.18
8045001	ERC-8 Z450-1	ERC-8	450	1	3420.33
8045101	ERC-8 Z451-1	ERC-8	451	1	3409.77	6.14373	5.3437e-05
8045201	ERC-8 Z452-1	ERC-8	452	1	4040.06	6.33812	9.52012e-05
8045301	ERC-8 Z453-1	ERC-8	453	1	3503.83
8045302	ERC-8 Z453-2	ERC-8	453	2	3574.03
8045501	ERC-8 Z455-1	ERC-8	455	1	3385.86
8045601	ERC-8 Z456-1	ERC-8	456	1	3394.44	6.47108	9.27009e-06
8045701	ERC-8 Z457-1	ERC-8	457	1	3518.62
8045801	ERC-8 Z458-1	ERC-8	458	1	3540.62
8045901	ERC-8 Z459-1	ERC-8	459	1	4035.89	6.50038	8.68807e-05	62.9502	334.371	17.4321	130.975	112.456	613.525	8.89198	0.192794	15.5812	0.498255	3.68073	4.73695	1.05802	14.8123	5.15702	58.0876	20.5249	90.9931	20.3996	200.038	41.1367	8754.02	561.041	144.918	28.0442	3.87143	0.0444515	0.65475	16.2976	0.724454	0.82145	25.8309	5.59209	8.136	32.2022	18.8933	75.3424	142.067	239.339	369.153	572.644	842.96
8045902	ERC-8 Z459-2	ERC-8	459	2	4035.89			2.72185	311.331	4.13803	102.263	6.76799	1235.8	4.99137	0.00417171	7.21319	0.0888107	1.82697	4.38852	1.106	22.9572	8.56591	106.313	41.6321	185.583	42.3242	392.509	80.1949	8766.21	80.149	176.449	82.4163	0.454233	0.0127166	0.260536	35.3508	0.449541	0.0177746	11.9582	0.996753	4.03839	29.8336	19.75	116.771	235.975	438.043	748.779	1167.92	1748.93
8046001	ERC-8 Z460-1	ERC-8	460	1	3507.06
8046101	ERC-8 Z461-1	ERC-8	461	1	3368.4
8046201	ERC-8 Z462-1	ERC-8	462	1	3308.49
8046301	ERC-8 Z463-1	ERC-8	463	1	3371.46
8046401	ERC-8 Z464-1	ERC-8	464	1	3376.04
8046501	ERC-8 Z465-1	ERC-8	465	1	3389.74
8046601	ERC-8 Z466-1	ERC-8	466	1	3453.42
8046701	ERC-8 Z467-1	ERC-8	467	1	3424.67
8046801	ERC-8 Z468-1	ERC-8	468	1	3717.5
8046901	ERC-8 Z469-1	ERC-8	469	1	4034.62	6.40928	5.25042e-05	2.56588	158.196	5.1298	33.6965	20.8543	1478.86	5.9337	0.00573752	15.0456	0.13352	3.01237	7.43904	0.681314	35.5772	11.9866	140.603	51.8972	216.535	45.2447	399.279	76.7171	9206.11	159.672	249.586	65.5759	0.639746	0.014861	0.0843933	42.0624	0.625091	0.0244462	24.9429	1.49854	6.65865	50.5713	12.1663	180.962	330.21	579.329	933.403	1362.71	1869.62
8046902	ERC-8 Z469-2	ERC-8	469	2	4034.62	6.16438	4.70825e-05
8047001	ERC-8 Z470-1	ERC-8	470	1	3433.58
8047101	ERC-8 Z471-1	ERC-8	471	1	3368.61
8047201	ERC-8 Z472-1	ERC-8	472	1	4062.24			2.09192	144.827	6.08184	43.3396	8.24158	1001.56	6.78834	0.00594296	5.68072	0.0421983	0.881011	2.56376	0.491409	17.1333	6.57679	87.4876	34.5919	157.669	34.746	325.996	64.121	9503.72	54.9731	108.519	133.428	0.506576	0.0208234	0.132945	15.9861	0.332884	0.0253215	9.41764	0.473606	1.94742	17.4287	8.77517	87.148	181.179	360.476	622.157	992.25	1435.79
8047401	ERC-8 Z474-1	ERC-8	474	1	3384.12
8047501	ERC-8 Z475-1	ERC-8	475	1	3386.73
8047601	ERC-8 Z476-1	ERC-8	476	1	3508.66
8047701	ERC-8 Z477-1	ERC-8	477	1	3387.01
8047801	ERC-8 Z478-1	ERC-8	478	1	3453.47
8047901	ERC-8 Z479-1	ERC-8	479	1	3382.09	6.06479	9.22106e-05
8048001	ERC-8 Z480-1	ERC-8	480	1	3406.45
8048101	ERC-8 Z481-1	ERC-8	481	1	3384.23	6.09984	8.19896e-05
8048201	ERC-8 Z482-1	ERC-8	482	1	4011.41	6.3555	5.9703e-05	2.96692	148.524	3.90245	59.2819	11.3499	693.377	3.53713	0.0040431	2.7366	0.0348922	0.544999	2.12072	0.537587	13.7801	5.0413	57.2611	19.781	77.3243	15.6455	139.144	25.6287	11333.4	50.3129	253.324	132.067	0.198611	0.0254205	0.426046	71.6185	1.82058	0.0172267	4.53681	0.391607	1.20468	14.4168	9.59977	70.0923	138.879	235.934	355.773	486.622	646.507
8048301	ERC-8 Z483-1	ERC-8	483	1	3606.42
8048401	ERC-8 Z484-1	ERC-8	484	1	4076.39	6.6438	8.31558e-05	5.63808	224.34	5.03985	176.163	13.5748	1627.28	9.78239	0.0177084	10.1882	0.179717	3.19107	6.7012	1.64728	31.5472	11.1987	139.001	56.5458	258.214	57.5093	531.595	107.83	8233.61	131.502	256.047	64.3022	0.513586	0.0184019	0.331386	26.1743	0.481659	0.0754514	16.8902	2.01703	7.05364	45.5554	29.4157	160.464	308.504	572.728	1017.01	1625.01	2376.42
8048501	ERC-8 Z485-1	ERC-8	485	1	3391.3
8048601	ERC-8 Z486-1	ERC-8	486	1	3387.75
8048701	ERC-8 Z487-1	ERC-8	487	1	3394.78	6.12103	1.71972e-05
8048702	ERC-8 Z487-2	ERC-8	487	2	3624.51
8048801	ERC-8 Z488-1	ERC-8	488	1		6.21433	2.48874e-05
8048901	ERC-8 Z489-1	ERC-8	489	1	3400.45
8049001	ERC-8 Z490-1	ERC-8	490	1	3631.63
8049101	ERC-8 Z491-1	ERC-8	491	1	3536.6
8049201	ERC-8 Z492-1	ERC-8	492	1	3524.91
8049301	ERC-8 Z493-1	ERC-8	493	1	3567.7
8049401	ERC-8 Z494-1	ERC-8	494	1	4053.36	6.26226	4.14959e-05	2.67363	268.794	2.18773	52.8233	7.03013	995.91	6.72657	0.00312172	3.79373	0.0289827	0.646654	1.92073	0.546304	12.9427	5.83898	76.2488	32.3259	153.531	36.2417	359.017	76.1229	10001.7	59.7319	241.853	157.611	0.246976	0.0187361	0.147133	35.9549	0.673654	0.0133009	6.28935	0.325283	1.42939	13.0573	9.75543	65.8328	160.854	314.169	581.401	966.212	1497.59
8049501	ERC-8 Z495-1	ERC-8	495	1	4123.55	5.80907	0.000101783	4.05255	360.073	2.58897	27.7618	18.6086	2194.77	47.6654	0.00615276	11.4262	0.0802654	2.13131	5.82142	0.530332	35.6663	14.3401	189.256	74.4307	329.007	71.4356	640.116	122.033	10380.6	210.462	407.284	121.308	0.516744	0.0744636	0.0433699	8.54465	0.636265	0.0262154	18.9427	0.900847	4.71112	39.5745	9.47021	181.415	395.043	779.794	1338.68	2070.53	2951.89
8049601	ERC-8 Z496-1	ERC-8	496	1	3387.06
8049701	ERC-8 Z497-1	ERC-8	497	1	3397.4
8049801	ERC-8 Z498-1	ERC-8	498	1	3884.6
8049901	ERC-8 Z499-1	ERC-8	499	1	3490.3
8050001	ERC-8 Z500-1	ERC-8	500	1	3378.93
8050101	ERC-8 Z501-1	ERC-8	501	1	3369.61
8050201	ERC-8 Z502-1	ERC-8	502	1	3387.97
8050301	ERC-8 Z503-1	ERC-8	503	1	3383.62
8050401	ERC-8 Z504-1	ERC-8	504	1	3404.85
8050501	ERC-8 Z505-1	ERC-8	505	1	3422.98
8050601	ERC-8 Z506-1	ERC-8	506	1	3437.24
8050701	ERC-8 Z507-1	ERC-8	507	1	3378.39	6.32028	2.24933e-05
8050801	ERC-8 Z508-1	ERC-8	508	1	3392.5
8050901	ERC-8 Z509-1	ERC-8	509	1	3491.17
8051001	ERC-8 Z510-1	ERC-8	510	1	3370.16
8051101	ERC-8 Z511-1	ERC-8	511	1	3390.65	6.2887	5.70718e-05
8051201	ERC-8 Z512-1	ERC-8	512	1	3359.16
8051301	ERC-8 Z513-1	ERC-8	513	1	3563.61
8051401	ERC-8 Z514-1	ERC-8	514	1	3440.42
8051501	ERC-8 Z515-1	ERC-8	515	1	3381.78	6.01523	5.87244e-05
8051502	ERC-8 Z515-2	ERC-8	515	2	3381.78	4.58859	0.00370514
8051601	ERC-8 Z516-1	ERC-8	516	1	3400.24	9.34694	2.29681e-05
8051602	ERC-8 Z516-2	ERC-8	516	2	3400.24	9.52611	2.57348e-05
8051701	ERC-8 Z517-1	ERC-8	517	1	3269.63
8051801	ERC-8 Z518-1	ERC-8	518	1	3473.06
8051901	ERC-8 Z519-1	ERC-8	519	1	3391.05
8052001	ERC-8 Z520-1	ERC-8	520	1	3426.22
8052101	ERC-8 Z521-1	ERC-8	521	1	3392.7
8052201	ERC-8 Z522-1	ERC-8	522	1	3499.46	6.30424	3.1675e-05
8052301	ERC-8 Z523-1	ERC-8	523	1	3352.33
8052401	ERC-8 Z524-1	ERC-8	524	1	3415.19	6.48343	3.53192e-05
8052501	ERC-8 Z525-1	ERC-8	525	1	3479.53
8052601	ERC-8 Z526-1	ERC-8	526	1	3379.36	6.16433	2.46343e-05
8052701	ERC-8 Z527-1	ERC-8	527	1	3987.81	4.87195	0.000133013	2.27876	157.333	1.80016	37.6131	8.27406	1749.9	1.47125	0.013494	7.8457	0.0860382	1.61959	4.86929	0.829761	30.9696	11.49	133.924	53.7419	232.04	47.1211	439.039	80.9823	8784.94	169.563	214.914	110.194	0.788978	0.00335107	0.0856713	146.076	0.489511	0.0574945	13.0068	0.965636	3.58	33.1019	14.8172	157.526	316.529	551.81	966.581	1460.29	1947.15
8052801	ERC-8 Z528-1	ERC-8	528	1	4035.37	6.76286	2.34269e-05	1.51485	208.562	1.75153	51.7862	1.22845	840.278	5.83913	0.00348489	7.1329	0.0382346	0.770907	1.9485	0.372388	12.6821	5.06306	65.6907	27.6547	126.425	28.453	273.047	53.158	9444.99	39.1947	64.4852	118.926	0.607809	0.0213851	0.18966	11.0436	0.236169	0.0148483	11.8251	0.42912	1.70404	13.2461	6.64978	64.5071	139.478	270.666	497.387	795.626	1175.75
8052901	ERC-8 Z529-1	ERC-8	529	1	3357.02
8053001	ERC-8 Z530-1	ERC-8	530	1	3378.5	6.30594	3.26647e-05
8053101	ERC-8 Z531-1	ERC-8	531	1	4196.18	5.348	0.000103924	18.9987	187.083	31.3254	13.2078	290.717	3960.72	15.419	0.0575848	7.08789	0.255494	4.72947	12.6485	2.36474	74.5612	27.8353	345.806	130.44	541.611	109.319	929.298	164.903	7407.71	164.926	212.165	100.457	0.777346	0.0165921	0.0142127	13.76	0.228307	0.245355	11.7505	2.8675	10.4542	85.9858	42.2275	379.253	766.811	1424.83	2346.04	3408.5	4517.3
8053201	ERC-8 Z532-1	ERC-8	532	1	3452.55
8053301	ERC-8 Z533-1	ERC-8	533	1	3324.81
8053401	ERC-8 Z534-1	ERC-8	534	1	3677.26
8053501	ERC-8 Z535-1	ERC-8	535	1	3434.09	6.4545	5.58269e-06
8053601	ERC-8 Z536-1	ERC-8	536	1	3825.5
8053701	ERC-8 Z537-1	ERC-8	537	1	3387.61	6.00883	3.66956e-05
8053702	ERC-8 Z537-2	ERC-8	537	2	3387.61	6.10688	3.89417e-05
8053801	ERC-8 Z538-1	ERC-8	538	1	3397.65
8053901	ERC-8 Z539-1	ERC-8	539	1	3581.85
8054001	ERC-8 Z540-1	ERC-8	540	1	3501.62
8054101	ERC-8 Z541-1	ERC-8	541	1	3621.77
8054201	ERC-8 Z542-1	ERC-8	542	1	3538.44
8054301	ERC-8 Z543-1	ERC-8	543	1	3376.69
8054401	ERC-8 Z544-1	ERC-8	544	1	3588.78
8054501	ERC-8 Z545-1	ERC-8	545	1	3381.74
8054601	ERC-8 Z546-1	ERC-8	546	1	3396.79
8054701	ERC-8 Z547-1	ERC-8	547	1	3399.39
8054801	ERC-8 Z548-1	ERC-8	548	1	4214.05	5.83145	1.1879e-05	2.24192	61.7218	1.83898	7.09765	4.52016	390.682	1.51612	0.00579514	3.30739	0.0442407	0.786977	1.28389	0.306553	5.54198	2.30469	28.3383	11.8745	59.115	14.662	150.051	31.0563	8532.85	18.1152	47.6575	58.0814	0.380111	0.010104	0.0473014	31.4339	0.317608	0.0246917	5.48308	0.496529	1.73956	8.72802	5.47416	28.1891	63.4901	116.763	213.57	372.026	605.867
8054901	ERC-8 Z549-1	ERC-8	549	1	3410.12
8054902	ERC-8 Z549-2	ERC-8	549	2	3536.6
8055101	ERC-8 Z551-1	ERC-8	551	1	3490.07
8055201	ERC-8 Z552-1	ERC-8	552	1	3987.91	6.39954	7.61015e-05	1.9421	188.248	2.38285	44.8342	6.29457	1168.38	12.8747	0.0078873	18.5949	0.133763	2.73084	5.85825	0.719983	26.9055	9.06118	108.385	40.2802	170.146	36.1549	323.116	61.1897	9900.62	130.191	207.357	58.1905	0.62786	0.0398454	0.138756	16.1058	0.641742	0.0336059	30.8271	1.50127	6.03635	39.8249	12.8568	136.854	249.619	446.581	724.465	1070.77	1494.01
8055301	ERC-8 Z553-1	ERC-8	553	1	3391.28
8055401	ERC-8 Z554-1	ERC-8	554	1	3398.37
8055501	ERC-8 Z555-1	ERC-8	555	1	3410.78
8055601	ERC-8 Z556-1	ERC-8	556	1	3379.41
8055701	ERC-8 Z557-1	ERC-8	557	1	4047.44	6.68533	0.000282056
8055801	ERC-8 Z558-1	ERC-8	558	1	3548.59
8055901	ERC-8 Z559-1	ERC-8	559	1	3309.6
8056001	ERC-8 Z560-1	ERC-8	560	1	3380.66	6.49791	2.23864e-05
8056101	ERC-8 Z561-1	ERC-8	561	1	3394.15
8056201	ERC-8 Z562-1	ERC-8	562	1	3399.49
8056301	ERC-8 Z563-1	ERC-8	563	1	3491.02
8056401	ERC-8 Z564-1	ERC-8	564	1	3523.6
8056501	ERC-8 Z565-1	ERC-8	565	1	3373.63
8056601	ERC-8 Z566-1	ERC-8	566	1	3450.85
8056701	ERC-8 Z567-1	ERC-8	567	1	3454
8056801	ERC-8 Z568-1	ERC-8	568	1	3391.27	6.182	5.07391e-05
8056901	ERC-8 Z569-1	ERC-8	569	1	3377.5
8057001	ERC-8 Z570-1	ERC-8	570	1	3364.98
8057101	ERC-8 Z571-1	ERC-8	571	1	3389.68
8057201	ERC-8 Z572-1	ERC-8	572	1	3387.55
8057301	ERC-8 Z573-1	ERC-8	573	1	3393.72	6.23165	2.5981e-05
8057401	ERC-8 Z574-1	ERC-8	574	1	3391.02
8057501	ERC-8 Z575-1	ERC-8	575	1	3366.11
8057601	ERC-8 Z576-1	ERC-8	576	1	3395.21
8057701	ERC-8 Z577-1	ERC-8	577	1	3463.58
8057801	ERC-8 Z578-1	ERC-8	578	1	3291.3
8057901	ERC-8 Z579-1	ERC-8	579	1	3348.73
8058001	ERC-8 Z580-1	ERC-8	580	1	3485.52
8058101	ERC-8 Z581-1	ERC-8	581	1	3371.05
8058201	ERC-8 Z582-1	ERC-8	582	1	4027.4	6.59177	-1.69816e-05	1.89332	152.347	1.97426	37.8429	1.88092	576.164	5.3661	0.00483681	7.01568	0.0483201	0.747726	1.96115	0.316029	11.1495	4.25492	50.7046	19.2053	82.1568	17.3037	158.337	30.6223	9706.54	31.1395	66.4588	93.6662	0.468553	0.0338904	0.239003	12.385	0.419731	0.0206085	11.6308	0.542313	1.6528	13.3321	5.64337	56.7118	117.215	208.919	345.419	517.034	715.028
8058202	ERC-8 Z582-2	ERC-8	582	2	3376.27
8058401	ERC-8 Z584-1	ERC-8	584	1	4154.51	6.45841	9.64086e-06	1.77466	197.136	2.44573	29.0807	4.45659	921.483	9.90525	0.00598833	16.5944	0.0690892	1.62606	3.5536	0.246906	17.3394	6.77762	79.7565	30.6767	135.591	30.1098	275.389	54.2923	10297.1	57.1615	78.7767	71.4928	0.725614	0.0359682	0.105598	7.95302	0.286056	0.0255148	27.5105	0.775412	3.5943	24.1577	4.40903	88.1964	186.711	328.622	551.74	853.308	1244.21
8058402	ERC-8 Z584-2	ERC-8	584	2	4036.68			1.94018	91.7347	1.61775	12.1574	7.56365	1158.41	7.055	0.00601193	3.88204	0.0754584	1.45259	3.34721	0.664226	18.5161	7.43761	96.0837	38.2918	170.51	36.3634	334.166	64.389	7003.05	47.062	89.6023	94.8522	0.525232	0.0211123	0.0363812	12.7005	0.268137	0.0256154	6.43575	0.846895	3.21085	22.7547	11.8612	94.1818	204.893	395.895	688.702	1073.06	1502.62
8058501	ERC-8 Z585-1	ERC-8	585	1	4036.25	6.06658	7.40331e-05
8058601	ERC-8 Z586-1	ERC-8	586	1	4082.48	6.17048	8.14587e-05	119.58	474.966	32.7889	50.0463	71.1818	2931.14	14.4124	1.72604	59.6079	2.85942	21.8933	24.4478	2.93047	78.1	26.5499	296.973	106.81	444.757	92.3644	801.783	151.423	9632.1	502.097	336.993	25.7118	1.48993	0.0179755	0.0624188	23.3821	0.420304	7.35423	98.8194	32.0923	48.3937	166.198	52.3299	397.254	731.402	1223.62	1921.04	2798.97	3816.71
8058701	ERC-8 Z587-1	ERC-8	587	1	3538.94
8058801	ERC-8 Z588-1	ERC-8	588	1	3540.95
8058901	ERC-8 Z589-1	ERC-8	589	1	3879.12
8059001	ERC-8 Z590-1	ERC-8	590	1	3877.58
8059101	ERC-8 Z591-1	ERC-8	591	1	3454.89
8059201	ERC-8 Z592-1	ERC-8	592	1	3354.11
8059301	ERC-8 Z593-1	ERC-8	593	1	3407.5
8059401	ERC-8 Z594-1	ERC-8	594	1	3717.95
8059501	ERC-8 Z595-1	ERC-8	595	1	3369.89	6.19337	7.11605e-05
8059601	ERC-8 Z596-1	ERC-8	596	1	3395.16
8059701	ERC-8 Z597-1	ERC-8	597	1	3532.53
8059801	ERC-8 Z598-1	ERC-8	598	1	3421.28	6.19443	1.89331e-05
8059901	ERC-8 Z599-1	ERC-8	599	1	3871.37	6.22883	-5.68164e-06
8060001	ERC-8 Z600-1	ERC-8	600	1	3374.88	6.20535	4.08676e-05
8060101	ERC-8 Z601-1	ERC-8	601	1	3592.7
8060201	ERC-8 Z602-1	ERC-8	602	1	3371.2
8060301	ERC-8 Z603-1	ERC-8	603	1	3391.72
8060401	ERC-8 Z604-1	ERC-8	604	1	3434.48
8060501	ERC-8 Z605-1	ERC-8	605	1	4286.81	6.24384	6.42942e-05
8060601	ERC-8 Z606-1	ERC-8	606	1	3545.73
8060701	ERC-8 Z607-1	ERC-8	607	1	3388.98	6.03396	7.84662e-05	0.0929245	311.804	1.03561	64.0777	5.00062	1152.18	12.2363	0.00238142	12.5943	0.0474839	0.739012	2.13685	0.100833	14.2852	6.14241	87.2781	36.5657	175.72	41.3221	390.303	80.6516	14259.6	105.717	301.482	158.945	0.350659	0.0313507	0.164174	24.6384	0.77243	0.0101467	20.8792	0.532928	1.63354	14.5265	1.80059	72.6614	169.212	359.613	657.657	1105.85	1707.53
8060801	ERC-8 Z608-1	ERC-8	608	1	3357.41
8060901	ERC-8 Z609-1	ERC-8	609	1	3302.43
8061001	ERC-8 Z610-1	ERC-8	610	1	3395.18
8061101	ERC-8 Z611-1	ERC-8	611	1	4026.88	7.02168	3.15498e-05	1.76034	165.634	3.06839	13.8172	3.09984	552.843	6.23281	0.0181357	4.82693	0.0551121	0.808065	1.36856	0.105556	8.2674	3.29387	42.7967	17.8411	80.9527	18.9113	175.92	34.2604	9871.6	43.9716	52.3101	84.2332	0.840595	0.0354299	0.0785425	8.3927	0.297352	0.077272	8.0022	0.618542	1.78617	9.30361	1.88494	42.0519	90.7402	176.336	320.882	509.457	781.458
8061201	ERC-8 Z612-1	ERC-8	612	1	3493.27
8061301	ERC-8 Z613-1	ERC-8	613	1	3451.18
8061401	ERC-8 Z614-1	ERC-8	614	1	3536.27
8061501	ERC-8 Z615-1	ERC-8	615	1	3360.81
8061601	ERC-8 Z616-1	ERC-8	616	1	3408.18
8061701	ERC-8 Z617-1	ERC-8	617	1	3393.12
8061801	ERC-8 Z618-1	ERC-8	618	1	3389.6
8061901	ERC-8 Z619-1	ERC-8	619	1	3963.98	5.77534	3.74823e-05
8062001	ERC-8 Z620-1	ERC-8	620	1	3496.66
8062101	ERC-8 Z621-1	ERC-8	621	1	3435.84
8062102	ERC-8 Z621-2	ERC-8	621	2	3373.98
8062301	ERC-8 Z623-1	ERC-8	623	1	3421.96
8062401	ERC-8 Z624-1	ERC-8	624	1	3392.5
8062501	ERC-8 Z625-1	ERC-8	625	1	3489.67
8062601	ERC-8 Z626-1	ERC-8	626	1	3346.24
8062701	ERC-8 Z627-1	ERC-8	627	1	3293.7
8062801	ERC-8 Z628-1	ERC-8	628	1	3850.75
8062802	ERC-8 Z628-2	ERC-8	628	2	3296.36
8063001	ERC-8 Z630-1	ERC-8	630	1	3469.08
8063101	ERC-8 Z631-1	ERC-8	631	1	3382.78
8063201	ERC-8 Z632-1	ERC-8	632	1	3361.09
8063301	ERC-8 Z633-1	ERC-8	633	1	4080.77	6.57354	2.58026e-05	2.1816	167.953	4.05256	42.5824	3.65917	918.648	7.54028	0.00373349	12.835	0.0818196	1.53412	3.07898	0.381481	16.4157	6.12437	78.3478	31.0677	134.45	28.7133	266.899	51.4969	9003.58	67.949	111.267	76.5163	0.610684	0.0282514	0.159545	14.7564	0.416888	0.0159075	21.2782	0.91829	3.39106	20.9312	6.81217	83.4979	168.715	322.817	558.771	846.127	1186.5
8063401	ERC-8 Z634-1	ERC-8	634	1	3356.37
8063501	ERC-8 Z635-1	ERC-8	635	1	3879.07	6.16689	6.70798e-05	3.46495	139.218	3.71487	10.2351	11.1502	523.925	4.43661	0.00286201	5.65825	0.0370397	0.530665	1.13175	0.160527	6.62477	2.89299	37.7464	16.1879	77.1132	17.9987	181.551	37.7913	10111.3	68.8052	155.798	104.483	0.441632	0.0244373	0.0563757	35.1163	0.858147	0.0121943	9.38039	0.415709	1.173	7.69378	2.86656	33.6967	79.6967	155.527	291.149	485.294	743.75
8063601	ERC-8 Z636-1	ERC-8	636	1	3329.2
8063701	ERC-8 Z637-1	ERC-8	637	1	3365.06
8063801	ERC-8 Z638-1	ERC-8	638	1	3379.89
8063901	ERC-8 Z639-1	ERC-8	639	1	3352.27
8064001	ERC-8 Z640-1	ERC-8	640	1	3396.47
8064101	ERC-8 Z641-1	ERC-8	641	1	3377.41
8064201	ERC-8 Z642-1	ERC-8	642	1	4021.19	5.12644	6.00836e-05	1.54898	124.263	5.04718	53.3291	2.8566	1428.41	1.2108	0.00289859	2.35612	0.0698327	1.81485	4.99638	0.885754	28.6129	10.6588	125.208	46.9218	195.457	40.1299	355.185	66.5113	8516.54	47.1178	75.1074	94.0508	0.627339	0.00340892	0.150144	62.0312	0.21146	0.0123502	3.90603	0.783757	4.0116	33.9659	15.817	145.538	293.631	515.897	843.916	1230.06	1658.26
8064301	ERC-8 Z643-1	ERC-8	643	1	3399.79
8064401	ERC-8 Z644-1	ERC-8	644	1	3371.46
8064601	ERC-8 Z646-1	ERC-8	646	1	3900.88	6.46713	6.41461e-05	54.2437	344.596	14.0317	75.6969	65.819	856.198	5.07129	0.132248	9.30053	0.291236	2.98162	4.36523	0.873945	19.6839	7.48797	79.9353	28.2808	120.1	25.7887	237.479	45.8221	8960.51	146.169	199.412	45.1212	0.733003	0.0213547	0.318752	39.3218	0.839703	0.563477	15.4187	3.26864	6.59067	29.6752	15.6062	100.122	206.28	329.358	508.648	755.823	1065.65
8064701	ERC-8 Z647-1	ERC-8	647	1	3385.55
8064801	ERC-8 Z648-1	ERC-8	648	1	3570.01
8064901	ERC-8 Z649-1	ERC-8	649	1	3382.18
8065001	ERC-8 Z650-1	ERC-8	650	1	3876.68
8065101	ERC-8 Z651-1	ERC-8	651	1	3398.15
8065201	ERC-8 Z652-1	ERC-8	652	1	3393.41
8065301	ERC-8 Z653-1	ERC-8	653	1	3612.27
8065401	ERC-8 Z654-1	ERC-8	654	1	3409.4	6.24704	4.62815e-05
8065501	ERC-8 Z655-1	ERC-8	655	1	3399.28
8065601	ERC-8 Z656-1	ERC-8	656	1	3453.44
8065701	ERC-8 Z657-1	ERC-8	657	1	3385.69
8065801	ERC-8 Z658-1	ERC-8	658	1	3445.25	6.42793	4.35801e-05
8065901	ERC-8 Z659-1	ERC-8	659	1	3410.23
8066001	ERC-8 Z660-1	ERC-8	660	1	4079.49	4.25016	3.95311e-05	50.5614	131.343	3.02935	2.84948	57.8854	446.916	20.0071	0.0113356	6.05863	0.0344981	0.398535	0.668928	0.135414	4.51184	1.98135	27.7688	12.6582	67.1371	16.8842	176.404	34.9615	8983.09	163.125	363.981	111.189	0.448171	0.113416	0.0161531	18.1926	2.06333	0.0482984	10.0441	0.387184	0.880936	4.54744	2.41811	22.9493	54.5827	114.416	227.665	422.512	697.694
8066101	ERC-8 Z661-1	ERC-8	661	1	4031.7	6.79076	-1.31984e-05	2.03199	205.286	5.05186	23.8743	1.11893	693.013	9.28237	0.00463046	10.5511	0.0393287	0.570021	1.67379	0.143445	10.4607	4.3209	55.9471	22.3281	98.9037	21.2499	199.075	38.8055	10561.5	49.0696	75.4015	131.575	0.650777	0.0466275	0.119926	8.12309	0.378759	0.0197293	17.4918	0.441399	1.25999	11.3786	2.56151	53.2082	119.033	230.519	401.585	622.427	878.094
8066201	ERC-8 Z662-1	ERC-8	662	1	3455.27
8066301	ERC-8 Z663-1	ERC-8	663	1	3362.49
8066401	ERC-8 Z664-1	ERC-8	664	1	3390.42
8066501	ERC-8 Z665-1	ERC-8	665	1	3366.16
8066601	ERC-8 Z666-1	ERC-8	666	1	3390.22
8066701	ERC-8 Z667-1	ERC-8	667	1	3396.57
8066702	ERC-8 Z667-2	ERC-8	667	2	3393.29
8066901	ERC-8 Z669-1	ERC-8	669	1	3454.42	6.16207	6.27193e-05
8067001	ERC-8 Z670-1	ERC-8	670	1	3395.51
8067101	ERC-8 Z671-1	ERC-8	671	1	3398.29
8067201	ERC-8 Z672-1	ERC-8	672	1	3380.61
8067301	ERC-8 Z673-1	ERC-8	673	1	3380.13
8067401	ERC-8 Z674-1	ERC-8	674	1	3364.24
8067501	ERC-8 Z675-1	ERC-8	675	1	3389.9
8067601	ERC-8 Z676-1	ERC-8	676	1	3395.87	6.19401	4.82713e-05
8067701	ERC-8 Z677-1	ERC-8	677	1	3632.55
8067801	ERC-8 Z678-1	ERC-8	678	1	3494.28
8067901	ERC-8 Z679-1	ERC-8	679	1	3388.66
8068001	ERC-8 Z680-1	ERC-8	680	1	3382.8
8068101	ERC-8 Z681-1	ERC-8	681	1	3317.45
8068201	ERC-8 Z682-1	ERC-8	682	1	3328.51
8068301	ERC-8 Z683-1	ERC-8	683	1	3385.77
8068401	ERC-8 Z684-1	ERC-8	684	1	3446.2
8068501	ERC-8 Z685-1	ERC-8	685	1	3995.25	6.3478	1.5953e-05
8068601	ERC-8 Z686-1	ERC-8	686	1	3981.39	6.38476	4.84767e-05	67.3373	241.623	10.0599	41.4659	131.221	719.328	4.50168	1.07335	8.46596	0.329246	2.26831	2.75277	0.448265	13.4801	5.0371	57.4168	22.3561	98.7858	22.0861	217.087	42.6662	9874.12	89.7189	153.566	46.1704	0.584236	0.0207367	0.19101	34.1131	0.707393	4.57328	14.0351	3.69524	5.01395	18.7136	8.00474	68.5659	138.763	236.575	402.088	621.686	912.649
8068701	ERC-8 Z687-1	ERC-8	687	1	3476.16
8068801	ERC-8 Z688-1	ERC-8	688	1	3412.82
8068901	ERC-8 Z689-1	ERC-8	689	1	3449.54
8069001	ERC-8 Z690-1	ERC-8	690	1	3598.4
8069101	ERC-8 Z691-1	ERC-8	691	1	3454.75
8069201	ERC-8 Z692-1	ERC-8	692	1	3338.33
8069301	ERC-8 Z693-1	ERC-8	693	1	3539.34
8069401	ERC-8 Z694-1	ERC-8	694	1	3428.51
8069501	ERC-8 Z695-1	ERC-8	695	1	4068.89	6.57653	-1.32609e-05	1.88436	162.123	1.93057	40.5135	8.86057	1689.35	3.71864	0.0191684	13.1778	0.356533	6.636	12.3997	1.55536	47.0352	14.9326	161.88	57.4106	235.942	48.6624	428.901	81.7364	8722.77	64.9866	77.4698	37.4492	0.838864	0.00867015	0.0944588	20.8328	0.180624	0.0816719	21.8464	4.00149	14.6684	84.2947	27.7742	239.243	411.367	666.995	1032.56	1484.84	2010.84
8069502	ERC-8 Z695-2	ERC-8	695	2	4128
8069601	ERC-8 Z696-1	ERC-8	696	1	3385.26
8069701	ERC-8 Z697-1	ERC-8	697	1	3375.07	6.16116	4.69438e-05
8069801	ERC-8 Z698-1	ERC-8	698	1	3615.11
8069901	ERC-8 Z699-1	ERC-8	699	1	3373.57
8070001	ERC-8 Z700-1	ERC-8	700	1	3622.86
8070101	ERC-8 Z701-1	ERC-8	701	1	3600.68
8070201	ERC-8 Z702-1	ERC-8	702	1	3387.34	6.09269	2.85227e-05	0.100324	152.78	1.18148	51.7715	5.65198	596.298	4.23901	0.00407061	10.3813	0.0388957	0.697931	1.74161	0.325656	10.0783	3.87956	49.441	19.8457	89.2342	19.8648	186.13	37.2119	9691.84	84.529	159.629	99.2275	0.529534	0.0227744	0.278146	37.6571	0.857619	0.0173439	17.2104	0.43654	1.54273	11.8396	5.81528	51.2631	106.875	203.712	356.938	561.575	820.859
8070202	ERC-8 Z702-2	ERC-8	702	2	3426.83	6.68119	5.05061e-05
8070301	ERC-8 Z703-1	ERC-8	703	1	3530.32
8070401	ERC-8 Z704-1	ERC-8	704	1	3383.05	6.20833	4.75731e-05
8070501	ERC-8 Z705-1	ERC-8	705	1	3373.85
8070601	ERC-8 Z706-1	ERC-8	706	1	3314.01
8070701	ERC-8 Z707-1	ERC-8	707	1	3583.01
8070801	ERC-8 Z708-1	ERC-8	708	1	3471.48
8070901	ERC-8 Z709-1	ERC-8	709	1	4061.66	6.79422	1.52812e-05	1.56762	183.881	1.6419	55.8594	1.3094	822.369	5.61123	0.00537294	7.08937	0.0405395	0.77699	1.87953	0.376247	12.8262	4.95491	65.8724	27.0984	123.812	28.1769	261.363	52.4458	9953.88	40.4556	64.5027	119.826	0.627192	0.0214691	0.213723	11.4953	0.246794	0.0228928	11.7529	0.454989	1.71749	12.7772	6.71869	65.2403	136.499	271.415	487.381	779.183	1164.34
8070902	ERC-8 Z709-2	ERC-8	709	2	4050.17
8071001	ERC-8 Z710-1	ERC-8	710	1	3406.31
8071101	ERC-8 Z711-1	ERC-8	711	1	3385.54
8071201	ERC-8 Z712-1	ERC-8	712	1	4020.94	6.86582	0.000102896	2.33675	132.488	3.88402	42.4909	6.46273	854.482	8.12044	0.0154306	5.37386	0.0204706	0.49507	1.71653	0.155463	12.9017	5.33998	70.6114	28.5434	128.458	28.5696	257.938	51.6861	10443.7	108.199	278.75	183.765	0.388156	0.0314822	0.164733	34.3269	1.08069	0.065746	8.90892	0.229749	1.09432	11.6692	2.77613	65.624	147.107	290.941	513.371	808.423	1180.56
8071301	ERC-8 Z713-1	ERC-8	713	1	3323.73
8071401	ERC-8 Z714-1	ERC-8	714	1	3399.4
8071501	ERC-8 Z715-1	ERC-8	715	1	3398.72
8071601	ERC-8 Z716-1	ERC-8	716	1	3394.62
8071701	ERC-8 Z717-1	ERC-8	717	1	3364.32
8071801	ERC-8 Z718-1	ERC-8	718	1	3073.61
8071901	ERC-8 Z719-1	ERC-8	719	1	3368.83
8072001	ERC-8 Z720-1	ERC-8	720	1	3446.84
8072101	ERC-8 Z721-1	ERC-8	721	1	3756.46
8072201	ERC-8 Z722-1	ERC-8	722	1	4124.61	6.66923	3.26215e-05	2.14592	189.063	1.67068	21.5811	2.14982	785.557	12.1367	0.00469469	6.61006	0.0403497	0.780471	2.12775	0.234259	13.5926	5.35966	66.9295	26.1762	114.364	25.306	228.092	44.9029	10389.1	58.1274	126.228	117.211	0.460495	0.0532097	0.0946159	10.4005	0.553409	0.0200029	10.9583	0.452858	1.72518	14.4646	4.18319	69.1385	147.649	275.77	470.796	719.724	1045.7
8072301	ERC-8 Z723-1	ERC-8	723	1	3396.33
8072401	ERC-8 Z724-1	ERC-8	724	1	3531.98
8072501	ERC-8 Z725-1	ERC-8	725	1	3448.44
8072601	ERC-8 Z726-1	ERC-8	726	1	3438.19
8072701	ERC-8 Z727-1	ERC-8	727	1	3314.44
8072801	ERC-8 Z728-1	ERC-8	728	1	3392.59
8072901	ERC-8 Z729-1	ERC-8	729	1	3371.02
8073001	ERC-8 Z730-1	ERC-8	730	1	3458.55
8073101	ERC-8 Z731-1	ERC-8	731	1	3317.92
8073201	ERC-8 Z732-1	ERC-8	732	1	3504.12
8073301	ERC-8 Z733-1	ERC-8	733	1	3580.52
8073401	ERC-8 Z734-1	ERC-8	734	1	3574.16
8073501	ERC-8 Z735-1	ERC-8	735	1	3589.33	5.54011	4.91169e-05
8073601	ERC-8 Z736-1	ERC-8	736	1	3550.06
8073701	ERC-8 Z737-1	ERC-8	737	1	3527.56
8073801	ERC-8 Z738-1	ERC-8	738	1	3375.95
8073901	ERC-8 Z739-1	ERC-8	739	1	3374.58
8074001	ERC-8 Z740-1	ERC-8	740	1	3452.09
8074101	ERC-8 Z741-1	ERC-8	741	1	3627.68
8074201	ERC-8 Z742-1	ERC-8	742	1	3446.37
8074301	ERC-8 Z743-1	ERC-8	743	1	3398.61
8074401	ERC-8 Z744-1	ERC-8	744	1	3352.17
8074501	ERC-8 Z745-1	ERC-8	745	1	3583.42
8074601	ERC-8 Z746-1	ERC-8	746	1	3955.43	6.42014	6.78423e-05	2.35033	139.68	3.80981	37.3337	5.13215	762.987	5.05526	0.0054926	9.82973	0.0550649	1.28023	2.82487	0.495849	14.5057	5.45774	66.9601	26.2508	115.065	25.1703	230.282	45.3541	8739.29	56.0345	100.238	76.0072	0.559014	0.0219525	0.162122	19.8285	0.435285	0.0234027	16.296	0.618012	2.82985	19.2037	8.85444	73.7826	150.351	275.897	472.137	724.132	1040.1
8074701	ERC-8 Z747-1	ERC-8	747	1	3395.98
8074801	ERC-8 Z748-1	ERC-8	748	1	3294.82
8074901	ERC-8 Z749-1	ERC-8	749	1	3546.13
8075001	ERC-8 Z750-1	ERC-8	750	1	3514.49
8075101	ERC-8 Z751-1	ERC-8	751	1	3394.22
8075201	ERC-8 Z752-1	ERC-8	752	1	3479.02
8075301	ERC-8 Z753-1	ERC-8	753	1	3461.9
8075401	ERC-8 Z754-1	ERC-8	754	1	3343.93
8075501	ERC-8 Z755-1	ERC-8	755	1	3382.33
8075601	ERC-8 Z756-1	ERC-8	756	1	3404.23
8075701	ERC-8 Z757-1	ERC-8	757	1	3474.96
8075801	ERC-8 Z758-1	ERC-8	758	1	3441.73
8075901	ERC-8 Z759-1	ERC-8	759	1	3381.73
8076001	ERC-8 Z760-1	ERC-8	760	1	3746
8076101	ERC-8 Z761-1	ERC-8	761	1	3397.14
8076201	ERC-8 Z762-1	ERC-8	762	1	3448.55
8076301	ERC-8 Z763-1	ERC-8	763	1	3593.34
8076401	ERC-8 Z764-1	ERC-8	764	1	3443.55
8076501	ERC-8 Z765-1	ERC-8	765	1	3431.26	5.96114	6.39456e-05
8076601	ERC-8 Z766-1	ERC-8	766	1	3445.86
8076701	ERC-8 Z767-1	ERC-8	767	1	3336.71
8076801	ERC-8 Z768-1	ERC-8	768	1	3371.33
8076901	ERC-8 Z769-1	ERC-8	769	1	3389.73
8077001	ERC-8 Z770-1	ERC-8	770	1	3382.58	5.99323	4.80579e-05
8077101	ERC-8 Z771-1	ERC-8	771	1	3398.54
8077201	ERC-8 Z772-1	ERC-8	772	1	3398.94	6.31292	1.83786e-05
8077301	ERC-8 Z773-1	ERC-8	773	1	3493.19
8077401	ERC-8 Z774-1	ERC-8	774	1	3406.36
8077501	ERC-8 Z775-1	ERC-8	775	1	3737.81
8077601	ERC-8 Z776-1	ERC-8	776	1	3378.54
8077701	ERC-8 Z777-1	ERC-8	777	1	3295.29
8077801	ERC-8 Z778-1	ERC-8	778	1	3563.99
8077901	ERC-8 Z779-1	ERC-8	779	1	3461.15
8078001	ERC-8 Z780-1	ERC-8	780	1	3455.55
8078101	ERC-8 Z781-1	ERC-8	781	1	3402.59
8078201	ERC-8 Z782-1	ERC-8	782	1	3400.43
8078301	ERC-8 Z783-1	ERC-8	783	1	3400.09
8078401	ERC-8 Z784-1	ERC-8	784	1	3368.54
8078501	ERC-8 Z785-1	ERC-8	785	1	3578.52
8078601	ERC-8 Z786-1	ERC-8	786	1	3361.86
8078701	ERC-8 Z787-1	ERC-8	787	1	4070.43	6.59027	9.60944e-05	70.2376	337.752	23.1576	80.8808	243.984	1547.44	15.2977	0.916549	32.952	1.35057	9.70308	9.7187	1.85287	31.7846	11.234	125.911	49.5926	225.916	51.3532	501.112	105.093	8851.34	339.527	321.29	25.9319	1.05676	0.0305275	0.161403	21.0025	0.641155	3.90519	54.6286	15.1579	21.448	66.0686	33.0869	161.671	309.478	518.792	891.953	1421.75	2122.04
8078801	ERC-8 Z788-1	ERC-8	788	1	3386.66
8078901	ERC-8 Z789-1	ERC-8	789	1	3399.39
8079001	ERC-8 Z790-1	ERC-8	790	1	3371.06
8079101	ERC-8 Z791-1	ERC-8	791	1	3797.35
8079201	ERC-8 Z792-1	ERC-8	792	1	3388.74	6.46561	9.01875e-08
8079202	ERC-8 Z792-2	ERC-8	792	2	3456.89
8079401	ERC-8 Z794-1	ERC-8	794	1	3391.39	6.12373	3.32312e-05	0.038056	171.327	1.51587	51.8667	2.7463	683.257	4.58288	0.00277762	14.2128	0.0575576	0.903962	2.13754	0.365571	12.2204	4.60728	58.271	23.1214	103.236	22.7346	208.135	42.3069	10084.2	89.6309	104.755	91.7225	0.855623	0.0220188	0.249198	22.8579	0.503305	0.0118348	23.5623	0.645988	1.99815	14.5312	6.52806	62.1589	126.922	240.095	415.852	649.689	939.448
8079402	ERC-8 Z794-2	ERC-8	794	2	3391.39	6.29873	3.71655e-05
8079501	ERC-8 Z795-1	ERC-8	795	1	3298.75
8079601	ERC-8 Z796-1	ERC-8	796	1	3432.64
8079701	ERC-8 Z797-1	ERC-8	797	1	3515.84
8079801	ERC-8 Z798-1	ERC-8	798	1	3432.2	6.23179	2.68811e-05
8079901	ERC-8 Z799-1	ERC-8	799	1	3338.06
8080001	ERC-8 Z800-1	ERC-8	800	1	3400.91
8080101	ERC-8 Z801-1	ERC-8	801	1	3305.9
8080201	ERC-8 Z802-1	ERC-8	802	1	3537.19
8080301	ERC-8 Z803-1	ERC-8	803	1	3431.61
8080401	ERC-8 Z804-1	ERC-8	804	1	3550.25
8080501	ERC-8 Z805-1	ERC-8	805	1	3362.39
8080601	ERC-8 Z806-1	ERC-8	806	1	3304.04
8080701	ERC-8 Z807-1	ERC-8	807	1	3361.23
8080801	ERC-8 Z808-1	ERC-8	808	1	3821.34
8080901	ERC-8 Z809-1	ERC-8	809	1	3405.01
8081001	ERC-8 Z810-1	ERC-8	810	1	3373.14	6.08166	3.63797e-05
8081101	ERC-8 Z811-1	ERC-8	811	1	3357.59
8081201	ERC-8 Z812-1	ERC-8	812	1	3394.5
8081301	ERC-8 Z813-1	ERC-8	813	1	3588.21
8081401	ERC-8 Z814-1	ERC-8	814	1	3401.94
8081501	ERC-8 Z815-1	ERC-8	815	1	3435.73	6.87658	0.000116213
8081601	ERC-8 Z816-1	ERC-8	816	1	3523.14
8081602	ERC-8 Z816-2	ERC-8	816	2	3418.26
8081801	ERC-8 Z818-1	ERC-8	818	1	3548.18	6.42215	2.17014e-05
8081901	ERC-8 Z819-1	ERC-8	819	1	3449.07
8082001	ERC-8 Z820-1	ERC-8	820	1	3468.4
8082101	ERC-8 Z821-1	ERC-8	821	1	3541.2
8082201	ERC-8 Z822-1	ERC-8	822	1	3655.6
8082301	ERC-8 Z823-1	ERC-8	823	1	3368.7
8082401	ERC-8 Z824-1	ERC-8	824	1	3388.19
8082501	ERC-8 Z825-1	ERC-8	825	1	3437.49
8082601	ERC-8 Z826-1	ERC-8	826	1	3760.14
8082701	ERC-8 Z827-1	ERC-8	827	1	3394.48
8082801	ERC-8 Z828-1	ERC-8	828	1	3369.74
8082901	ERC-8 Z829-1	ERC-8	829	1	3533.04
8083001	ERC-8 Z830-1	ERC-8	830	1	3392.24
8083101	ERC-8 Z831-1	ERC-8	831	1	3426.85
8083201	ERC-8 Z832-1	ERC-8	832	1	3377.39
8083301	ERC-8 Z833-1	ERC-8	833	1	3408.36	6.17891	2.58192e-05
8083401	ERC-8 Z834-1	ERC-8	834	1	3372.57
8083501	ERC-8 Z835-1	ERC-8	835	1	3356.09
8083601	ERC-8 Z836-1	ERC-8	836	1	3390.47
8083701	ERC-8 Z837-1	ERC-8	837	1	4151.58	6.0805	6.06587e-07	172.714	417.259	52.4198	24.9938	176.378	1072.34	9.54514	2.16571	52.1625	3.85509	25.0128	20.5031	3.42821	42.4279	12.9596	117.866	34.8098	138.523	30.2655	282.988	55.0904	8059.46	548.455	231.166	10.4609	2.37256	0.0337298	0.0883213	24.2182	0.816876	9.22755	86.4763	43.267	55.2891	139.382	61.2181	215.808	357.013	485.646	626.076	871.76	1250.64
8083801	ERC-8 Z838-1	ERC-8	838	1	3368.12	6.1664	2.72836e-05
8083901	ERC-8 Z839-1	ERC-8	839	1	3397.15
8084001	ERC-8 Z840-1	ERC-8	840	1	3382.93
8084101	ERC-8 Z841-1	ERC-8	841	1	3509.9
8084201	ERC-8 Z842-1	ERC-8	842	1	3375.6
8084301	ERC-8 Z843-1	ERC-8	843	1	4001.79	6.51653	0.00018029	111.248	120.529	8.46676	31.5372	243.809	624.6	5.69224	0.0322573	8.48972	0.0594213	1.02789	1.72477	0.430086	9.94879	4.09977	49.8969	20.6128	93.3654	20.9242	199.591	40.6926	8928.24	61.579	97.7577	77.4729	0.629914	0.0285196	0.158009	17.1738	0.489791	0.137441	14.0745	0.666906	2.27207	11.7252	7.68011	50.6042	112.941	205.591	370.733	587.573	864.636
8084401	ERC-8 Z844-1	ERC-8	844	1	3371.99	6.18534	3.62082e-05
8084501	ERC-8 Z845-1	ERC-8	845	1	3404.34
8084601	ERC-8 Z846-1	ERC-8	846	1	3390.24
8084701	ERC-8 Z847-1	ERC-8	847	1	4129.55	6.74982	7.45384e-05	2.71157	277.238	2.49895	38.0664	12.7494	2294.22	7.30629	0.0133518	16.6923	0.273561	6.19423	13.3837	1.01918	58.9293	19.8403	220.008	79.3241	321.724	65.8914	576.682	110.638	10071.7	140.518	159.142	51.9567	0.882977	0.0126695	0.0660094	21.7815	0.275961	0.0568887	27.6729	3.07027	13.6919	90.984	18.1996	299.742	546.564	906.503	1426.69	2024.69	2722.78
8084801	ERC-8 Z848-1	ERC-8	848	1	3385.29
8084901	ERC-8 Z849-1	ERC-8	849	1	3471.96
8085001	ERC-8 Z850-1	ERC-8	850	1	3389.96
8085101	ERC-8 Z851-1	ERC-8	851	1	4064.27	6.06841	1.20159e-05	2.43339	178.356	1.14316	14.0636	9.51877	689.645	9.8028	0.00658672	6.89472	0.0330007	0.844462	1.53515	0.0939189	9.12489	3.84192	51.1335	21.6778	100.713	22.4682	215.507	43.5106	10528.1	52.278	139.31	93.86	0.375264	0.0454872	0.0652583	14.2112	0.646429	0.0280644	11.4302	0.370379	1.86663	10.4361	1.67712	46.4135	105.838	210.686	389.888	633.813	928.437
8085201	ERC-8 Z852-1	ERC-8	852	1	3357.82
8085301	ERC-8 Z853-1	ERC-8	853	1	3263.57
8085401	ERC-8 Z854-1	ERC-8	854	1	3388.59
8085402	ERC-8 Z854-2	ERC-8	854	2	3371.85
8085601	ERC-8 Z856-1	ERC-8	856	1	3394.62
8085701	ERC-8 Z857-1	ERC-8	857	1	3506.48	6.56373	4.46444e-05
8085801	ERC-8 Z858-1	ERC-8	858	1	3353.47
8085901	ERC-8 Z859-1	ERC-8	859	1	3366.78
8086001	ERC-8 Z860-1	ERC-8	860	1	3670.96
8086101	ERC-8 Z861-1	ERC-8	861	1	3392.98
8086201	ERC-8 Z862-1	ERC-8	862	1	3405.34	6.00907	3.55546e-05
8086301	ERC-8 Z863-1	ERC-8	863	1	3389.68
8086401	ERC-8 Z864-1	ERC-8	864	1	3375.15
8086501	ERC-8 Z865-1	ERC-8	865	1	3330.95
8086601	ERC-8 Z866-1	ERC-8	866	1	3386.89
8086701	ERC-8 Z867-1	ERC-8	867	1	3430.3
8086801	ERC-8 Z868-1	ERC-8	868	1	3391.96
8086901	ERC-8 Z869-1	ERC-8	869	1	3388.86
8087001	ERC-8 Z870-1	ERC-8	870	1	3368.72
8087101	ERC-8 Z871-1	ERC-8	871	1	3380.15	6.21947	3.56077e-05
8087201	ERC-8 Z872-1	ERC-8	872	1	3347.7
8087301	ERC-8 Z873-1	ERC-8	873	1	3453.86
8087401	ERC-8 Z874-1	ERC-8	874	1	3393.59	6.69412	1.28329e-05
8087501	ERC-8 Z875-1	ERC-8	875	1	4030.73	6.11323	5.13364e-05	1.79851	266.296	2.33527	22.8765	3.2225	1183.11	12.523	0.00523015	7.44432	0.0481716	1.0083	2.63452	0.256627	17.4976	7.22527	94.9915	39.459	176.693	38.7684	360.409	70.8634	9676.86	42.5509	79.6506	130.266	0.53422	0.0347467	0.0634738	6.36033	0.221001	0.0222844	12.3414	0.540647	2.22879	17.9097	4.58262	89.0009	199.043	391.395	709.695	1111.98	1602
8087601	ERC-8 Z876-1	ERC-8	876	1	3378.94
8087701	ERC-8 Z877-1	ERC-8	877	1	3385.57
8087801	ERC-8 Z878-1	ERC-8	878	1	3369.55
8087901	ERC-8 Z879-1	ERC-8	879	1	3539.68
8088001	ERC-8 Z880-1	ERC-8	880	1	3704.25
8088101	ERC-8 Z881-1	ERC-8	881	1	3568.51
8088201	ERC-8 Z882-1	ERC-8	882	882	3582.87
8088301	ERC-8 Z883-1	ERC-8	883	1	3369.68
8088401	ERC-8 Z884-1	ERC-8	884	1	4051.34	6.71852	2.71776e-05	2.04672	73.0934	1.10231	43.1749	8.71618	381.394	2.14667	0.00421181	3.97304	0.0411912	0.766834	1.83787	0.578957	8.45209	2.84244	30.4477	11.2959	48.2098	10.3998	100.858	21.0185	9909.28	77.2387	227.405	56.2725	0.339653	0.0212841	0.428076	105.934	2.2547	0.0179455	6.5866	0.462303	1.69503	12.494	10.3385	42.9913	78.3043	125.454	203.164	303.397	429.742
8088501	ERC-8 Z885-1	ERC-8	885	1	3379.39
8088601	ERC-8 Z886-1	ERC-8	886	1	3355.72
8088701	ERC-8 Z887-1	ERC-8	887	1	3437.16
8088801	ERC-8 Z888-1	ERC-8	888	1	3323.3
8088901	ERC-8 Z889-1	ERC-8	889	1	3504.39
8089001	ERC-8 Z890-1	ERC-8	890	1	3391.85
8089101	ERC-8 Z891-1	ERC-8	891	1	3628.02
9000101	ERC-9 Z1-1	ERC-9	1	1	3389.4
9000201	ERC-9 Z2-1	ERC-9	2	1	3679.65
9000301	ERC-9 Z3-1	ERC-9	3	1	3478.17
9000401	ERC-9 Z4-1	ERC-9	4	1	3366.44
9000501	ERC-9 Z5-1	ERC-9	5	1	3405.85
9000601	ERC-9 Z6-1	ERC-9	6	1	3389.1
9000701	ERC-9 Z7-1	ERC-9	7	1	3375.14
9000801	ERC-9 Z8-1	ERC-9	8	1	3553.22
9000901	ERC-9 Z9-1	ERC-9	9	1	3368.55
9001001	ERC-9 Z10-1	ERC-9	10	1	3404.57
9001101	ERC-9 Z11-1	ERC-9	11	1	3399.15
9001201	ERC-9 Z12-1	ERC-9	12	1	3898.8
9001202	ERC-9 Z12-2	ERC-9	12	2	3952.89
9001301	ERC-9 Z13-1	ERC-9	13	1	3386.55
9001401	ERC-9 Z14-1	ERC-9	14	1	3390.78
9001501	ERC-9 Z15-1	ERC-9	15	1	3776.37
9001601	ERC-9 Z16-1	ERC-9	16	1	3542.95
9001701	ERC-9 Z17-1	ERC-9	17	1	3393.54
9001801	ERC-9 Z18-1	ERC-9	18	1	3386.95
9001802	ERC-9 Z18-2	ERC-9	18	2	3365.56
9002001	ERC-9 Z20-1	ERC-9	20	1	3386.38
9002101	ERC-9 Z21-1	ERC-9	21	1	3376.2
9002201	ERC-9 Z22-1	ERC-9	22	1	3522.76
9002301	ERC-9 Z23-1	ERC-9	23	1	3572.32	6.89972	6.8952e-05
9002302	ERC-9 Z23-2	ERC-9	23	2	3572.32	6.81452	7.46592e-05
9002303	ERC-9 Z23-3	ERC-9	23	3	3572.32	6.8379	2.93169e-05
9002401	ERC-9 Z24-1	ERC-9	24	1	3446.08
9002501	ERC-9 Z25-1	ERC-9	25	1	3394.03
9002601	ERC-9 Z26-1	ERC-9	26	1	3377.28
9002701	ERC-9 Z27-1	ERC-9	27	1	3389.17
9002801	ERC-9 Z28-1	ERC-9	28	1	3372.2
9002901	ERC-9 Z29-1	ERC-9	29	1	3374.7
9003001	ERC-9 Z30-1	ERC-9	30	1	3378.6
9003101	ERC-9 Z31-1	ERC-9	31	1	3387.87
9003201	ERC-9 Z32-1	ERC-9	32	1	3366.52
9003301	ERC-9 Z33-1	ERC-9	33	1	3384.43
9003401	ERC-9 Z34-1	ERC-9	34	1	3433.05
9003501	ERC-9 Z35-1	ERC-9	35	1	3385.65
9003601	ERC-9 Z36-1	ERC-9	36	1	4087.8
9003602	ERC-9 Z36-2	ERC-9	36	2	3387.66
9003801	ERC-9 Z38-1	ERC-9	38	1	3381.94
9003901	ERC-9 Z39-1	ERC-9	39	1	3524.71
9004001	ERC-9 Z40-1	ERC-9	40	1	3380.13
9004101	ERC-9 Z41-1	ERC-9	41	1	3520.82
9004201	ERC-9 Z42-1	ERC-9	42	1	3436.97
9004301	ERC-9 Z43-1	ERC-9	43	1	3363.37
9004401	ERC-9 Z44-1	ERC-9	44	1	3371
9004501	ERC-9 Z45-1	ERC-9	45	1	3522.4
9004601	ERC-9 Z46-1	ERC-9	46	1	3452.93
9004701	ERC-9 Z47-1	ERC-9	47	1	3402.16
9004801	ERC-9 Z48-1	ERC-9	48	1	3361.46
9004901	ERC-9 Z49-1	ERC-9	49	1	4030.88
9005001	ERC-9 Z50-1	ERC-9	50	1	3593.97
9005101	ERC-9 Z51-1	ERC-9	51	1	3387.34
9005201	ERC-9 Z52-1	ERC-9	52	1	3480.7
9005301	ERC-9 Z53-1	ERC-9	53	1	3445.02
9005401	ERC-9 Z54-1	ERC-9	54	1	3976.24
9005501	ERC-9 Z55-1	ERC-9	55	1	3532.27
9005601	ERC-9 Z56-1	ERC-9	56	1	3368.54
9005701	ERC-9 Z57-1	ERC-9	57	1	4065.99
9005801	ERC-9 Z58-1	ERC-9	58	1	3366.88
9005901	ERC-9 Z59-1	ERC-9	59	1	3589.09
9006001	ERC-9 Z60-1	ERC-9	60	1	3416.42
9006101	ERC-9 Z61-1	ERC-9	61	1	3455.63
9006201	ERC-9 Z62-1	ERC-9	62	1	3387.29
9006301	ERC-9 Z63-1	ERC-9	63	1	3528.12
9006401	ERC-9 Z64-1	ERC-9	64	1	3381.49
9006501	ERC-9 Z65-1	ERC-9	65	1	3387.98
9006601	ERC-9 Z66-1	ERC-9	66	1	3544.33
9006701	ERC-9 Z67-1	ERC-9	67	1	3373.07
9006801	ERC-9 Z68-1	ERC-9	68	1	3330.09
9006901	ERC-9 Z69-1	ERC-9	69	1	3407.21
9007001	ERC-9 Z70-1	ERC-9	70	1	3363.02
9007101	ERC-9 Z71-1	ERC-9	71	1	3989.5
9007201	ERC-9 Z72-1	ERC-9	72	1	3375.93
9007301	ERC-9 Z73-1	ERC-9	73	1	3392.46
9007401	ERC-9 Z74-1	ERC-9	74	1	3378.73
9007501	ERC-9 Z75-1	ERC-9	75	1	3493.22	6.54425	6.26549e-05	0.094032	217.929	1.938	39.6103	3.6802	1861.25	*	*	*	0.254511	4.22139	9.32382	1.32654	42.7714	14.7675	173.419	63.2545	258.802	53.2538	453.198	84.0325	9471.33	179.704	144.264	59.6805	1.24566		0.0874018		0.318324			2.85646	9.3311	63.3842	23.6883	217.555	406.819	714.539	1137.67	1628.71	2200.57
9007502	ERC-9 Z75-2	ERC-9	75	2	3493.22	6.94765	0.000119792
9007503	ERC-9 Z75-3	ERC-9	75	3	3493.22	7.14476	7.0267e-05
9007601	ERC-9 Z76-1	ERC-9	76	1	3860.72
9007701	ERC-9 Z77-1	ERC-9	77	1	4019.54	6.77502	7.73465e-05
9007702	ERC-9 Z77-2	ERC-9	77	2	4019.54	6.66941	8.69169e-05
9007703	ERC-9 Z77-3	ERC-9	77	3	4019.54	6.58458	-1.37772e-05
9007801	ERC-9 Z78-1	ERC-9	78	1	3359.8
9007901	ERC-9 Z79-1	ERC-9	79	1	3443.32
9008001	ERC-9 Z80-1	ERC-9	80	1	3484.53
9008101	ERC-9 Z81-1	ERC-9	81	1	3337.32
9008201	ERC-9 Z82-1	ERC-9	82	1	3465.75
9008301	ERC-9 Z83-1	ERC-9	83	1	3365.3
9008401	ERC-9 Z84-1	ERC-9	84	1	4014.61	6.44779	8.16941e-05
9008402	ERC-9 Z84-2	ERC-9	84	2	4014.61	6.49801	8.14795e-05
9008403	ERC-9 Z84-3	ERC-9	84	3	4014.61	6.43464	5.93499e-05
9008501	ERC-9 Z85-1	ERC-9	85	1	3367.92
9008601	ERC-9 Z86-1	ERC-9	86	1	3403.3
9008701	ERC-9 Z87-1	ERC-9	87	1	3522.27
9008801	ERC-9 Z88-1	ERC-9	88	1	3343.7
9008901	ERC-9 Z89-1	ERC-9	89	1	3399.11
9009001	ERC-9 Z90-1	ERC-9	90	1	3787.6	6.51233	-1.41425e-05	0.128295	78.3616	2.32775	23.5745	6.6503	203.917	*	*	*	0.0476933	0.54216	0.689897	0.180586	3.1302	1.23079	16.2508	6.72614	32.3357	7.84216	77.2791	16.8326	8671.58	7.55354	50.861	53.5295	0.148513		0.305056		0.658147			0.535278	1.19841	4.68998	3.22474	15.9217	33.9061	66.9583	120.974	203.497	324.056
9009002	ERC-9 Z90-2	ERC-9	90	2	3787.6	6.63346	-1.12771e-05
9009101	ERC-9 Z91-1	ERC-9	91	1	3896.4	7.00592	3.42091e-05	0.147703	245.082	2.30671	85.3045	19.8938	936.511	*	*	*	0.0550608	0.990843	2.79801	0.426597	15.8678	6.27194	78.9487	29.6553	132.828	29.5406	276.8	55.0254	10483	178.933	489.363	107.894	0.365645		0.308181		1.76793			0.617966	2.19019	19.0211	7.6178	80.711	172.781	325.293	533.369	835.921	1220.69
9009201	ERC-9 Z92-1	ERC-9	92	1	3589.13
9009301	ERC-9 Z93-1	ERC-9	93	1	3482.78	6.61953	4.81395e-05	0.495107	403.13	2.76357	51.2931	15.4051	1264.29	5.16676	0.00789783	20.5415	0.121036	1.95422	4.13798	0.575274	21.6109	8.51931	106.039	42.2338	185.861	41.6757	378.004	72.5565	9933.4	96.1638	91.7985	79.8873	1.04755	0.0136685	0.135694	17.7671	0.24285	0.0336507	34.0543	1.35842	4.31968	28.1304	10.2727	109.923	234.692	436.914	759.601	1169.67	1722.14
9009302	ERC-9 Z93-2	ERC-9	93	2	3482.78	6.33053	6.32019e-05
9009303	ERC-9 Z93-3	ERC-9	93	3	3482.78	6.37692	7.82042e-05
9009401	ERC-9 Z94-1	ERC-9	94	1	3387.26
9009501	ERC-9 Z95-1	ERC-9	95	1	3487.44	6.4663	3.6301e-05	0.0873909	187.753	2.38778	46.2971	5.35628	853.108	*	*	*	0.125179	1.01389	2.02837	0.174398	12.2869	4.81963	66.7815	27.3691	126.099	28.9109	267.524	53.9937	10439.8	107.73	222.611	98.7905	0.483938		0.173058		0.832113			1.40493	2.24113	13.789	3.11425	62.4969	132.772	275.161	492.25	793.573	1194.67
9009502	ERC-9 Z95-2	ERC-9	95	2	3487.44			0.0849376	187.825	2.70178	44.2532	5.27152	927.089	*	*	*	0.059739	0.964746	2.25677	0.196122	13.8418	5.58909	73.167	29.0778	132.873	30.077	274.998	55.2277	10320.6	101.375	179.666	108.262	0.564245		0.160922		0.653333			0.670471	2.13251	15.3417	3.50219	70.4057	153.969	301.471	522.982	836.205	1242.85
9009601	ERC-9 Z96-1	ERC-9	96	1	3900.29	6.85816	3.56475e-05	0.115202	95.3211	1.86678	45.2951	17.0373	732.301	*	*	*	0.0323149	0.461384	1.80603	0.293137	13.3362	5.41745	64.2553	22.9401	93.9713	19.3853	168.807	33.6203	11626.4	124.733	363.289	174.845	0.343343		0.268325		2.1521			0.362681	1.01986	12.2776	5.23459	67.8343	149.241	264.752	412.592	591.386	801.044
9009701	ERC-9 Z97-1	ERC-9	97	1	3851.12	6.99146	5.46701e-05	0.116053	94.2637	2.40644	48.9734	20.9476	740.257	*	*	*	0.0369843	0.522821	1.65732	0.256735	13.1358	5.40997	66.055	23.6546	95.5473	20.2572	176.529	33.7396	11642.4	127.982	371.193	166.2	0.344785		0.277424		2.10273			0.415088	1.15566	11.2666	4.58456	66.8146	149.035	272.167	425.443	601.305	837.076
9009801	ERC-9 Z98-1	ERC-9	98	1	3387.13
9009901	ERC-9 Z99-1	ERC-9	99	1	3420.19
9010001	ERC-9 Z100-1	ERC-9	100	1	3380.31	6.39893	3.23897e-05	0.159836	184.754	4.14406	69.4554	3.53217	724.686	*	*	*	0.0774696	1.08697	2.58549	0.536177	13.7182	5.04821	61.465	24.2295	106.721	23.7594	216.984	42.6344	9988.79	137.793	180.242	80.3199	0.764489		0.320095		0.83067			0.869468	2.40268	17.5764	9.57459	69.7773	139.069	253.255	435.782	671.626	981.795
9010101	ERC-9 Z101-1	ERC-9	101	1	3388.2
9010102	ERC-9 Z101-2	ERC-9	101	2	3384.02
9010301	ERC-9 Z103-1	ERC-9	103	1	3382.18
9010401	ERC-9 Z104-1	ERC-9	104	1	3366.4
9010501	ERC-9 Z105-1	ERC-9	105	1	3360.32
9010601	ERC-9 Z106-1	ERC-9	106	1	3379.54
9010701	ERC-9 Z107-1	ERC-9	107	1	3386.36
9010801	ERC-9 Z108-1	ERC-9	108	1	3397.09
9010901	ERC-9 Z109-1	ERC-9	109	1	3402.56
9011001	ERC-9 Z110-1	ERC-9	110	1	3455.08
9011101	ERC-9 Z111-1	ERC-9	111	1	3453.78
9011201	ERC-9 Z112-1	ERC-9	112	1	3393
9011301	ERC-9 Z113-1	ERC-9	113	1	3376.54
9011401	ERC-9 Z114-1	ERC-9	114	1	3359.57
9011501	ERC-9 Z115-1	ERC-9	115	1	3411.86
9011601	ERC-9 Z116-1	ERC-9	116	1	3443.71
9011701	ERC-9 Z117-1	ERC-9	117	1	3534.73
9011801	ERC-9 Z118-1	ERC-9	118	1	3375.01	5.85383	-1.87545e-05	0.151446	105.837	2.16064	70.5702	3.74681	470.77	*	*	*	0.0507929	0.531242	1.33255	0.203137	7.26266	2.78599	35.374	14.552	69.8041	17.0839	173.232	39.8528	8799.5	82.7612	124.891	93.1333	0.662668		0.407375		0.720948			0.570067	1.17428	9.05881	3.62744	36.9413	76.7489	145.752	261.726	439.296	705.947
9011901	ERC-9 Z119-1	ERC-9	119	1	3393.08
9012001	ERC-9 Z120-1	ERC-9	120	1	3360.14
9012101	ERC-9 Z121-1	ERC-9	121	1	3392.13
9012201	ERC-9 Z122-1	ERC-9	122	1	3392.3
9012301	ERC-9 Z123-1	ERC-9	123	1	3371.51	5.95087	5.882e-06	0.123247	130.294	2.78928	31.5778	3.5246	449.074	3.21638	0.000255099	9.17314	0.026714	0.464851	1.09245	0.151463	6.88009	2.76132	35.4578	14.853	69.6696	16.5889	161.763	34.482	11922.9	51.0214	63.4061	108.735	0.804677	0.0198833	0.195211	19.7135	0.39197	0.00108692	15.2075	0.29982	1.02752	7.4266	2.7047	34.9953	76.0695	146.097	267.14	438.449	685.492
9012401	ERC-9 Z124-1	ERC-9	124	1	3394.84
9012501	ERC-9 Z125-1	ERC-9	125	1	3380.96
9012601	ERC-9 Z126-1	ERC-9	126	1	3073.07	4.96111	0.000135658	0.17665	250.274	2.84657	7.14615	6.15198	2200.2	20.0256	0.0170054	13.2486	0.133095	2.50411	6.47153	0.903188	37.6398	14.7979	191.601	74.9577	325.604	69.9129	605.417	111.424	10388.7	205.501	312.391	106.121	0.657834	0.0330774	0.0118037	15.5995	0.515992	0.0724558	21.9638	1.49377	5.53516	43.9941	16.1284	191.454	407.656	789.455	1348.16	2049.11	2888.96
9012602	ERC-9 Z126-2	ERC-9	126	2	3073.07	4.87442	0.00013507
9012603	ERC-9 Z126-3	ERC-9	126	3	3073.07	4.70549	5.14678e-05
9012701	ERC-9 Z127-1	ERC-9	127	1	3366.01
9012801	ERC-9 Z128-1	ERC-9	128	1	3369.07
9012901	ERC-9 Z129-1	ERC-9	129	1	3383.99
9013001	ERC-9 Z130-1	ERC-9	130	1	3550.87
9013101	ERC-9 Z131-1	ERC-9	131	1	3556.61
9013201	ERC-9 Z132-1	ERC-9	132	1	3377.48
9013301	ERC-9 Z133-1	ERC-9	133	1	3365.98
9013401	ERC-9 Z134-1	ERC-9	134	1	3459.82
9013501	ERC-9 Z135-1	ERC-9	135	1	3653.54
9013601	ERC-9 Z136-1	ERC-9	136	1	3374.24
9013701	ERC-9 Z137-1	ERC-9	137	1	3531.34	6.57119	2.87657e-05	0.135311	337.369	2.4447	128.199	15.9892	954.132	4.31479	0.0069214	8.62769	0.0777748	1.37726	2.99971	0.430137	16.6592	6.23119	78.0855	31.0389	137.135	31.3966	290.151	58.9409	10480.8	114.407	331.23	82.7275	0.345401	0.0148708	0.441834	76.7662	1.14158	0.0294904	14.3032	0.872893	3.04433	20.3923	7.68102	84.7363	171.658	321.737	558.254	863.029	1297.38
9013801	ERC-9 Z138-1	ERC-9	138	1	4113.43	6.48853	5.78331e-05	0.195256	460.091	2.42127	37.86	21.4674	1820.87	*	*	*	0.0513441	0.898544	3.19488	0.51591	23.1834	10.6192	146.901	60.4498	278.711	63.7978	587.946	114.532	11549.5	169.452	372.189	209.469	0.455285		0.0643936		0.633033			0.576253	1.98617	21.7191	9.21268	117.922	292.54	605.28	1087.23	1754	2636.27
9013901	ERC-9 Z139-1	ERC-9	139	1	3070.92	3.32473	9.45698e-05	0.141401	97.078	2.6109	125.587	0.305489	889.096	2.61902	0.00633481	15.1085	0.0799623	1.29268	2.89768	0.378208	13.7495	5.58545	73.0598	29.1976	134.481	31.0656	291.41	57.4617	15723.1	471.44	285.397	81.7313	1.65188	0.0089874	0.430963	108.971	0.979365	0.0269911	25.0472	0.897444	2.85739	19.6987	6.75372	69.9367	153.869	301.029	525.137	846.324	1283.7
9013902	ERC-9 Z139-2	ERC-9	139	2	3070.92	3.36121	5.40453e-05
9013903	ERC-9 Z139-3	ERC-9	139	3	3070.92	3.26794	6.91624e-05
9014001	ERC-9 Z140-1	ERC-9	140	1	3460.99
9014101	ERC-9 Z141-1	ERC-9	141	1	3391.74
9014102	ERC-9 Z141-2	ERC-9	141	2	3378.37
9014301	ERC-9 Z143-1	ERC-9	143	1	3364.71
9014401	ERC-9 Z144-1	ERC-9	144	1	3373.08
9014501	ERC-9 Z145-1	ERC-9	145	1	3350.91	5.76598	5.0666e-06	0.810086	218.664	2.92231	92.8858	5.93149	545.35	0.907222	0.00476417	6.41151	0.0660476	1.11881	2.13886	0.930607	10.084	3.48626	41.714	16.4862	77.5298	19.0484	193.377	42.2873	8195.22	43.7524	122.21	56.7873	0.35801	0.00469146	0.480335	134.708	0.631979	0.020299	10.6292	0.741275	2.47305	14.5402	16.618	51.2918	96.0402	171.875	296.515	487.916	787.125
9014601	ERC-9 Z146-1	ERC-9	146	1	3479.79
9014701	ERC-9 Z147-1	ERC-9	147	1	3824.48			1.01506	100.504	6.37234	37.4985	24.8788	335.434	*	*	*	0.108277	1.06125	1.54361	0.34125	6.37155	2.28268	28.6417	11.4507	51.9371	11.8195	112.659	22.2045	8745.12	107.396	85.2347	45.5436	1.26		0.332849		0.756573			1.21523	2.34582	10.4936	6.09374	32.4087	62.8837	118.013	205.947	326.854	488.41
9014702	ERC-9 Z147-2	ERC-9	147	2	3937.99
9014703	ERC-9 Z147-3	ERC-9	147	3	3388.72
9014801	ERC-9 Z148-1	ERC-9	148	1	3379.78
9014901	ERC-9 Z149-1	ERC-9	149	1	4083.6
9015001	ERC-9 Z150-1	ERC-9	150	1	3964.54
9015101	ERC-9 Z151-1	ERC-9	151	1	3528.13
9015201	ERC-9 Z152-1	ERC-9	152	1	3380.6
9015301	ERC-9 Z153-1	ERC-9	153	1	3381.57
9015401	ERC-9 Z154-1	ERC-9	154	1	3584.63
9015501	ERC-9 Z155-1	ERC-9	155	1	3323.96
9015601	ERC-9 Z156-1	ERC-9	156	1	3379.3
9015701	ERC-9 Z157-1	ERC-9	157	1	3387.65
9015801	ERC-9 Z158-1	ERC-9	158	1	3363.04
9015901	ERC-9 Z159-1	ERC-9	159	1	3378.58
9016001	ERC-9 Z160-1	ERC-9	160	1	3401.03
9016101	ERC-9 Z161-1	ERC-9	161	1	3475.45
9016201	ERC-9 Z162-1	ERC-9	162	1	3484.32
9016301	ERC-9 Z163-1	ERC-9	163	1	3309.12
9016401	ERC-9 Z164-1	ERC-9	164	1	3435.48
9016501	ERC-9 Z165-1	ERC-9	165	1	4107.82	5.26737	8.0223e-05	0.260117	189.55	2.67104	19.7443	249.997	2693.98	*	*	*	0.237814	4.50818	10.3586	1.81252	53.3834	19.3799	246.34	91.5997	389.628	82.3194	720.978	136.121	7741.49	89.1802	114.035	78.4242	0.782046		0.0273855		0.158166			2.66907	9.96503	70.4185	32.3664	271.533	533.883	1015	1647.48	2452.03	3401.63
9016601	ERC-9 Z166-1	ERC-9	166	1	3350.88
9016701	ERC-9 Z167-1	ERC-9	167	1	3392.59
9016801	ERC-9 Z168-1	ERC-9	168	1	3386.49	6.03396	4.5588e-05	0.0937265	264.694	2.64745	72.3978	1.60032	1185.14	*	*	*	0.10159	1.85277	4.25754	0.482506	23.5166	8.09847	105.644	41.3678	179.791	39.3917	357.304	71.4216	10310.4	104.125	87.4394	81.8328	1.19083		0.202622		0.24472			1.14018	4.09542	28.9432	8.61618	119.617	223.098	435.285	744.026	1131.47	1627.76
9016901	ERC-9 Z169-1	ERC-9	169	1	3510.24
9017001	ERC-9 Z170-1	ERC-9	170	1	3723.81			0.165176	184.434	2.22731	32.6798	10.153	1133.54	*	*	*	0.153659	2.36235	4.7097	0.535177	22.2962	8.1439	102.146	38.3489	167.907	35.7925	315.522	60.2037	9388.8	141.269	189.837	64.9274	0.744158		0.103574		0.601659			1.72457	5.22183	32.017	9.55673	113.409	224.35	420.873	689.728	1056.69	1479.03
9017101	ERC-9 Z171-1	ERC-9	171	1	3072.66	5.09492	5.49934e-05	0.129063	695.861	2.86249	180.658	156.437	4118.63	2.90661	0.0496684	10.921	0.343507	5.64727	11.5862	1.86168	67.0458	25.3017	313.715	123.669	543.242	120.06	1092.13	208.931	10729.6	485.9	168.35	82.6282	2.88626	0.00266142	0.165419	57.9196	0.154148	0.211625	18.1051	3.8553	12.4829	78.7639	33.2443	341.026	697.017	1292.6	2224.26	3418.76	4961.14
9017201	ERC-9 Z172-1	ERC-9	172	1	3389.04
9017301	ERC-9 Z173-1	ERC-9	173	1	3384.54
9017401	ERC-9 Z174-1	ERC-9	174	1	3363.21
9017501	ERC-9 Z175-1	ERC-9	175	1	3363.79
9017601	ERC-9 Z176-1	ERC-9	176	1	3363.56
9017602	ERC-9 Z176-2	ERC-9	176	2	3386.35
9017801	ERC-9 Z178-1	ERC-9	178	1	3660.98
9017901	ERC-9 Z179-1	ERC-9	179	1	3433.37
9018001	ERC-9 Z180-1	ERC-9	180	1	3451.98	6.4697	-5.2887e-06	0.155948	196.056	2.79164	66.0286	9.99381	548.496	1.63503	0.000260219	2.71697	0.0217562	0.481409	0.92958	0.0731447	5.78527	2.73364	40.8706	17.7424	88.8943	21.1096	204.726	42.1742	10522	32.3112	80.986	128.864	0.398972	0.00798647	0.322523	49.5317	0.395583	0.00110873	4.50426	0.244178	1.06412	6.31937	1.30616	29.4266	75.307	168.399	319.108	559.435	872.296
9018002	ERC-9 Z180-2	ERC-9	180	2	3439.25
9018101	ERC-9 Z181-1	ERC-9	181	1	4012.61
9018201	ERC-9 Z182-1	ERC-9	182	1	3455.34	6.51668	1.5517e-05	0.628677	446.076	5.32806	84.1552	20.9653	1202.87	6.25319	0.0649724	13.1368	0.192391	2.05987	3.66969	0.478622	20.5419	7.94538	98.0124	39.4457	175.146	39.5692	361.951	71.7592	10522.8	118.947	230.02	74.2905	0.517119	0.0172763	0.232504	36.7843	0.635499	0.276832	21.7785	2.15927	4.5532	24.9469	8.54682	104.486	218.881	403.842	709.455	1102.24	1635.09
9018301	ERC-9 Z183-1	ERC-9	183	1	3454.57
9018401	ERC-9 Z184-1	ERC-9	184	1	3374.38
9018501	ERC-9 Z185-1	ERC-9	185	1	3404.94
9018601	ERC-9 Z186-1	ERC-9	186	1	3993.04	6.59964	2.78773e-05
9018602	ERC-9 Z186-2	ERC-9	186	2	3993.04	7.28299	2.27477e-05
9018603	ERC-9 Z186-3	ERC-9	186	3	3993.04	7.19972	4.44185e-05
9018701	ERC-9 Z187-1	ERC-9	187	1	3386.33	6.00244	3.42934e-05	0.798044	79.8137	5.78891	11.2746	409.107	512.128	4.17204	0.0308499	4.2863	0.03699	0.430643	0.879917	0.13835	5.45384	2.45444	34.7147	15.3525	80.5854	21.2706	224.258	50.3744	11703.9	68.4432	301.467	120.064	0.227034	0.0186037	0.0502751	72.2589	1.34429	0.131444	7.10593	0.415152	0.951908	5.98176	2.47054	27.7408	67.6154	143.036	276.124	507.146	878.952
9018702	ERC-9 Z187-2	ERC-9	187	2	4159.25
9018901	ERC-9 Z189-1	ERC-9	189	1	3416.35	5.95542	3.27393e-06	2.83053	198.276	22.0541	54.4555	64.6022	312.917	3.43689	0.535843	18.048	0.887937	5.52676	4.5992	0.819722	10.7261	3.39767	33.1272	10.4995	42.291	9.76425	92.987	18.9783	11628.6	175.045	169.705	13.1968	1.03147	0.0369609	0.585625	49.3776	1.82504	2.2831	29.9205	9.96562	12.2165	31.2658	14.6379	54.5578	93.5998	136.495	188.84	266.148	403.481
9019001	ERC-9 Z190-1	ERC-9	190	1	3541.21
9019101	ERC-9 Z191-1	ERC-9	191	1	3388.09	6.29195	2.37466e-05	0.114723	166.926	2.97234	79.6884	1.84813	842.004	4.24432	0.00301809	13.255	0.0631405	0.948452	2.59781	0.453839	14.8854	5.67663	69.4964	28.1888	127.004	28.4341	263.134	52.7143	10223.1	74.1374	108.769	100.025	0.681605	0.0161299	0.302843	25.6269	0.413359	0.0128594	21.9745	0.708648	2.09649	17.6601	8.10427	75.7141	156.381	286.347	506.992	799.273	1174.96
9019201	ERC-9 Z192-1	ERC-9	192	1	4148.34
9019301	ERC-9 Z193-1	ERC-9	193	1	4100.79
9019401	ERC-9 Z194-1	ERC-9	194	1	3386.9
9019501	ERC-9 Z195-1	ERC-9	195	1	3358.2
9019601	ERC-9 Z196-1	ERC-9	196	1	3382.62
9019701	ERC-9 Z197-1	ERC-9	197	1	3277.99	6.54373	-7.21185e-06
9019702	ERC-9 Z197-2	ERC-9	197	2	3277.99	6.36472	2.72942e-05
9019801	ERC-9 Z198-1	ERC-9	198	1	3570.23
9019901	ERC-9 Z199-1	ERC-9	199	1	3569.98
9020001	ERC-9 Z200-1	ERC-9	200	1	3383.29
9020101	ERC-9 Z201-1	ERC-9	201	1	3559.88
9020201	ERC-9 Z202-1	ERC-9	202	1	3509.83
9020301	ERC-9 Z203-1	ERC-9	203	1	3381.75
9020401	ERC-9 Z204-1	ERC-9	204	1	3350.61
9020501	ERC-9 Z205-1	ERC-9	205	1	3386.81
9020601	ERC-9 Z206-1	ERC-9	206	1	3354.27
9020701	ERC-9 Z207-1	ERC-9	207	1	3417.03
9020801	ERC-9 Z208-1	ERC-9	208	1	3370.86
9020901	ERC-9 Z209-1	ERC-9	209	1	3476.88
9021001	ERC-9 Z210-1	ERC-9	210	1	3395.06
9021101	ERC-9 Z211-1	ERC-9	211	1	4001.24
9021201	ERC-9 Z212-1	ERC-9	212	1	3534.41
9021301	ERC-9 Z213-1	ERC-9	213	1	3430.87
9021401	ERC-9 Z214-1	ERC-9	214	1	3412.56
9021501	ERC-9 Z215-1	ERC-9	215	1	4006.15
9021601	ERC-9 Z216-1	ERC-9	216	1	3350.98
9021701	ERC-9 Z217-1	ERC-9	217	1	3456.71
9021801	ERC-9 Z218-1	ERC-9	218	1	4078.11
9021901	ERC-9 Z219-1	ERC-9	219	1	3265.22
9022001	ERC-9 Z220-1	ERC-9	220	1	3357.33
9022101	ERC-9 Z221-1	ERC-9	221	1	3985.72
9022201	ERC-9 Z222-1	ERC-9	222	1	3369.13
9022301	ERC-9 Z223-1	ERC-9	223	1	3524.78
9022401	ERC-9 Z224-1	ERC-9	224	1	3387.8
9022501	ERC-9 Z225-1	ERC-9	225	1	3541.56
9022601	ERC-9 Z226-1	ERC-9	226	1	3360.68
9022701	ERC-9 Z227-1	ERC-9	227	1	3342.67
9022801	ERC-9 Z228-1	ERC-9	228	1	3369.29
9022901	ERC-9 Z229-1	ERC-9	229	1	3395.75
9023001	ERC-9 Z230-1	ERC-9	230	1	3065.15
9023101	ERC-9 Z231-1	ERC-9	231	1	3384.27
9023201	ERC-9 Z232-1	ERC-9	232	1	3543.19
9023301	ERC-9 Z233-1	ERC-9	233	1	3403.82
9023401	ERC-9 Z234-1	ERC-9	234	1	3479.11
9023501	ERC-9 Z235-1	ERC-9	235	1	3356.46
9023601	ERC-9 Z236-1	ERC-9	236	1	3378.79
9023701	ERC-9 Z237-1	ERC-9	237	1	3322.54
9023801	ERC-9 Z238-1	ERC-9	238	1	3381.72
9023901	ERC-9 Z239-1	ERC-9	239	1	3363.19
9024001	ERC-9 Z240-1	ERC-9	240	1	3477.63
9024101	ERC-9 Z241-1	ERC-9	241	1	3407.04
9024201	ERC-9 Z242-1	ERC-9	242	1	3380.24
9024301	ERC-9 Z243-1	ERC-9	243	1	3531.85
9024401	ERC-9 Z244-1	ERC-9	244	1	3376.23
9024501	ERC-9 Z245-1	ERC-9	245	1	3440.71
9024601	ERC-9 Z246-1	ERC-9	246	1	3448.94
9024701	ERC-9 Z247-1	ERC-9	247	1	4047.12
9024801	ERC-9 Z248-1	ERC-9	248	1	3597.43
9024901	ERC-9 Z249-1	ERC-9	249	1	3313.89
9025001	ERC-9 Z250-1	ERC-9	250	1	3377.14
9025101	ERC-9 Z251-1	ERC-9	251	1	3465.76
9025201	ERC-9 Z252-1	ERC-9	252	1	3369.51
9025301	ERC-9 Z253-1	ERC-9	253	1	3404.98
9025401	ERC-9 Z254-1	ERC-9	254	1	3457.38
9025501	ERC-9 Z255-1	ERC-9	255	1	3394.3
9025502	ERC-9 Z255-2	ERC-9	255	2	3366.3
9025701	ERC-9 Z257-1	ERC-9	257	1	3363.73
9025801	ERC-9 Z258-1	ERC-9	258	1	3713.41
9025901	ERC-9 Z259-1	ERC-9	259	1	3364.83
9026001	ERC-9 Z260-1	ERC-9	260	1	3461.6
9026101	ERC-9 Z261-1	ERC-9	261	1	3372.7
9026201	ERC-9 Z262-1	ERC-9	262	1	3525.02
9026301	ERC-9 Z263-1	ERC-9	263	1	3396.56
9026401	ERC-9 Z264-1	ERC-9	264	1	3383.28
9026501	ERC-9 Z265-1	ERC-9	265	1	3327.84
9026601	ERC-9 Z266-1	ERC-9	266	1	3426.04
9026701	ERC-9 Z267-1	ERC-9	267	1	3378.82
9026801	ERC-9 Z268-1	ERC-9	268	1	3484.53
9026901	ERC-9 Z269-1	ERC-9	269	1	3491.47
9027001	ERC-9 Z270-1	ERC-9	270	1	3390.99
9027101	ERC-9 Z271-1	ERC-9	271	1	3414.64
9027201	ERC-9 Z272-1	ERC-9	272	1	3547.64
9027301	ERC-9 Z273-1	ERC-9	273	1	3382.76
9027401	ERC-9 Z274-1	ERC-9	274	1	3366.13
9027501	ERC-9 Z275-1	ERC-9	275	1	3387.19
9027601	ERC-9 Z276-1	ERC-9	276	1	3365.06
9027701	ERC-9 Z277-1	ERC-9	277	1	3394.28
9027801	ERC-9 Z278-1	ERC-9	278	1	3614.4
9027901	ERC-9 Z279-1	ERC-9	279	1	3883.1
9027902	ERC-9 Z279-2	ERC-9	279	2	3535.32
9028101	ERC-9 Z281-1	ERC-9	281	1	3546.22
9028201	ERC-9 Z282-1	ERC-9	282	1	3633.1
9028301	ERC-9 Z283-1	ERC-9	283	1	3390.86
9028401	ERC-9 Z284-1	ERC-9	284	1	3362.53
9028501	ERC-9 Z285-1	ERC-9	285	1	3538.52
9028601	ERC-9 Z286-1	ERC-9	286	1	3381.81
9028701	ERC-9 Z287-1	ERC-9	287	1	3595.44
9028801	ERC-9 Z288-1	ERC-9	288	1	3357.89
9028901	ERC-9 Z289-1	ERC-9	289	1	3372.88
9029001	ERC-9 Z290-1	ERC-9	290	1	3507.72
9029101	ERC-9 Z291-1	ERC-9	291	1	3536.15
9029201	ERC-9 Z292-1	ERC-9	292	1	3919.18
9029301	ERC-9 Z293-1	ERC-9	293	1	3275.4
9029401	ERC-9 Z294-1	ERC-9	294	1	3360.1
9029501	ERC-9 Z295-1	ERC-9	295	1	3357.42
9029601	ERC-9 Z296-1	ERC-9	296	1	3359.15
9029701	ERC-9 Z297-1	ERC-9	297	1	3346.11
9029801	ERC-9 Z298-1	ERC-9	298	1	3388.12
9029901	ERC-9 Z299-1	ERC-9	299	1	3410.21
9030001	ERC-9 Z300-1	ERC-9	300	1	3377.38
9030101	ERC-9 Z301-1	ERC-9	301	1	3928.15
9030201	ERC-9 Z302-1	ERC-9	302	1	3373.29
9030301	ERC-9 Z303-1	ERC-9	303	1	3403.72
9030401	ERC-9 Z304-1	ERC-9	304	1	3413.35
9030501	ERC-9 Z305-1	ERC-9	305	1	4103.1
9030601	ERC-9 Z306-1	ERC-9	306	1	3536.23
9030701	ERC-9 Z307-1	ERC-9	307	1	3534.05
9030801	ERC-9 Z308-1	ERC-9	308	1	3515.87
9030901	ERC-9 Z309-1	ERC-9	309	1	3671.25
9031001	ERC-9 Z310-1	ERC-9	310	1	3385.37
9031101	ERC-9 Z311-1	ERC-9	311	1	3476.7
9031201	ERC-9 Z312-1	ERC-9	312	1	3379.1
9031301	ERC-9 Z313-1	ERC-9	313	1	3381.41
9031401	ERC-9 Z314-1	ERC-9	314	1	3447.71
9031501	ERC-9 Z315-1	ERC-9	315	1	3445.49
9031601	ERC-9 Z316-1	ERC-9	316	1	3386.59
9031701	ERC-9 Z317-1	ERC-9	317	1	3403.32
9031801	ERC-9 Z318-1	ERC-9	318	1	3476.11
9031901	ERC-9 Z319-1	ERC-9	319	1	3997.96
9032001	ERC-9 Z320-1	ERC-9	320	1	3458.44
9032101	ERC-9 Z321-1	ERC-9	321	1	3749.73
9032201	ERC-9 Z322-1	ERC-9	322	1	3388.23
9032301	ERC-9 Z323-1	ERC-9	323	1	3384.97
9032401	ERC-9 Z324-1	ERC-9	324	1	3365.27
9032501	ERC-9 Z325-1	ERC-9	325	1	3390.02
9032601	ERC-9 Z326-1	ERC-9	326	1	4040.66
9032701	ERC-9 Z327-1	ERC-9	327	1	3433.08
9032801	ERC-9 Z328-1	ERC-9	328	1	3379.53
9032901	ERC-9 Z329-1	ERC-9	329	1	3996.37
9033001	ERC-9 Z330-1	ERC-9	330	1	3465.85
9033101	ERC-9 Z331-1	ERC-9	331	1	3399.1	6.29603	9.0445e-07
9033102	ERC-9 Z331-2	ERC-9	331	2	3399.1	6.18408	8.84961e-06
9033201	ERC-9 Z332-1	ERC-9	332	1	3479.72
9033301	ERC-9 Z333-1	ERC-9	333	1	3553.97
9033401	ERC-9 Z334-1	ERC-9	334	1	3757.29
9033501	ERC-9 Z335-1	ERC-9	335	1	3393.24
9033601	ERC-9 Z336-1	ERC-9	336	1	3533.38
9033701	ERC-9 Z337-1	ERC-9	337	1	3356.33
9033801	ERC-9 Z338-1	ERC-9	338	1	3471.28
9033901	ERC-9 Z339-1	ERC-9	339	1	3405.53
9034001	ERC-9 Z340-1	ERC-9	340	1	3370.55
9034101	ERC-9 Z341-1	ERC-9	341	1	3380.53
9034201	ERC-9 Z342-1	ERC-9	342	1	3463.46
9034301	ERC-9 Z343-1	ERC-9	343	1	3516.42
9034401	ERC-9 Z344-1	ERC-9	344	1	3391.7
9034501	ERC-9 Z345-1	ERC-9	345	1	3379.16
9034601	ERC-9 Z346-1	ERC-9	346	1	3529.8
9034701	ERC-9 Z347-1	ERC-9	347	1	3491.7
9034801	ERC-9 Z348-1	ERC-9	348	1	3752.63
9034901	ERC-9 Z349-1	ERC-9	349	1	3369.24
9035001	ERC-9 Z350-1	ERC-9	350	1	3387.89
9035101	ERC-9 Z351-1	ERC-9	351	1	3511.38
9035201	ERC-9 Z352-1	ERC-9	352	1	3430.75
9035301	ERC-9 Z353-1	ERC-9	353	1	3375.81
9035401	ERC-9 Z354-1	ERC-9	354	1	3553.07
9035501	ERC-9 Z355-1	ERC-9	355	1	3380.82
9035601	ERC-9 Z356-1	ERC-9	356	1	3543.94
9035701	ERC-9 Z357-1	ERC-9	357	1	3729.76
9035801	ERC-9 Z358-1	ERC-9	358	1	3373.67
9035901	ERC-9 Z359-1	ERC-9	359	1	3704.5
9036001	ERC-9 Z360-1	ERC-9	360	1	3464.04
9036101	ERC-9 Z361-1	ERC-9	361	1	3432.46
9036201	ERC-9 Z362-1	ERC-9	362	1	3484.94
9036301	ERC-9 Z363-1	ERC-9	363	1	3389.36
9036401	ERC-9 Z364-1	ERC-9	364	1	3387.36
9036501	ERC-9 Z365-1	ERC-9	365	1	3371.96
9036601	ERC-9 Z366-1	ERC-9	366	1	3374.24
9036701	ERC-9 Z367-1	ERC-9	367	1	3587.05
9036801	ERC-9 Z368-1	ERC-9	368	1	3431.66
9036901	ERC-9 Z369-1	ERC-9	369	1	3533.25
9037001	ERC-9 Z370-1	ERC-9	370	1	3891.38
9037101	ERC-9 Z371-1	ERC-9	371	1	3527.37
9037201	ERC-9 Z372-1	ERC-9	372	1	3390.72
9037301	ERC-9 Z373-1	ERC-9	373	1	3373.15
9037401	ERC-9 Z374-1	ERC-9	374	1	3379.76
9037501	ERC-9 Z375-1	ERC-9	375	1	3514.16
9037601	ERC-9 Z376-1	ERC-9	376	1	3385.6
9037701	ERC-9 Z377-1	ERC-9	377	1	4028.65
9037801	ERC-9 Z378-1	ERC-9	378	1	3365.96
9037901	ERC-9 Z379-1	ERC-9	379	1	4010.61
9038001	ERC-9 Z380-1	ERC-9	380	1	3388.1
9038101	ERC-9 Z381-1	ERC-9	381	1	3295.18
9038201	ERC-9 Z382-1	ERC-9	382	1	3379.49
9038301	ERC-9 Z383-1	ERC-9	383	1	4004.99
9038401	ERC-9 Z384-1	ERC-9	384	1	3390.63
9038501	ERC-9 Z385-1	ERC-9	385	1	3457.23
9038601	ERC-9 Z386-1	ERC-9	386	1	3895.83
9038701	ERC-9 Z387-1	ERC-9	387	1	3396.07
9038801	ERC-9 Z388-1	ERC-9	388	1	3910.05
9038901	ERC-9 Z389-1	ERC-9	389	1	3342.45
9039001	ERC-9 Z390-1	ERC-9	390	1	3481.75
9039101	ERC-9 Z391-1	ERC-9	391	1	3561.91
9039201	ERC-9 Z392-1	ERC-9	392	1	3404.91
9039301	ERC-9 Z393-1	ERC-9	393	1	3374.24
9039401	ERC-9 Z394-1	ERC-9	394	1	3368.94
9039501	ERC-9 Z395-1	ERC-9	395	1	3969.88
9039601	ERC-9 Z396-1	ERC-9	396	1	3366.23
9039701	ERC-9 Z397-1	ERC-9	397	1	3392.25
9039801	ERC-9 Z398-1	ERC-9	398	1	3494.85
9039901	ERC-9 Z399-1	ERC-9	399	1	3539.73
9040001	ERC-9 Z400-1	ERC-9	400	1	3548.17
9040101	ERC-9 Z401-1	ERC-9	401	1	3386.88
9040201	ERC-9 Z402-1	ERC-9	402	1	3532.62
9040301	ERC-9 Z403-1	ERC-9	403	1	3650.71
9040401	ERC-9 Z404-1	ERC-9	404	1	3457.48
9040501	ERC-9 Z405-1	ERC-9	405	1	3473.11
9040601	ERC-9 Z406-1	ERC-9	406	1	3387.52
9040701	ERC-9 Z407-1	ERC-9	407	1	3433.52
9040801	ERC-9 Z408-1	ERC-9	408	1	3474.51
9040901	ERC-9 Z409-1	ERC-9	409	1	3405.11
9041001	ERC-9 Z410-1	ERC-9	410	1	3186.84
9041101	ERC-9 Z411-1	ERC-9	411	1	3517.22
9041201	ERC-9 Z412-1	ERC-9	412	1	3406.86
9041301	ERC-9 Z413-1	ERC-9	413	1	3388.69
9041401	ERC-9 Z414-1	ERC-9	414	1	3440.99
9041501	ERC-9 Z415-1	ERC-9	415	1	3479.5
9041601	ERC-9 Z416-1	ERC-9	416	1	3364.63
9041701	ERC-9 Z417-1	ERC-9	417	1	3519.6
9041801	ERC-9 Z418-1	ERC-9	418	1	3524.71
9041901	ERC-9 Z419-1	ERC-9	419	1	3388.37
9042001	ERC-9 Z420-1	ERC-9	420	1	3394.61
9042101	ERC-9 Z421-1	ERC-9	421	1	3476.16
9042201	ERC-9 Z422-1	ERC-9	422	1	3457.66
9042301	ERC-9 Z423-1	ERC-9	423	1	3806.31
9042401	ERC-9 Z424-1	ERC-9	424	1	4133.49
9042501	ERC-9 Z425-1	ERC-9	425	1	3377.62
9042601	ERC-9 Z426-1	ERC-9	426	1	3810.04
9042701	ERC-9 Z427-1	ERC-9	427	1	3378.2
9042801	ERC-9 Z428-1	ERC-9	428	1	3381.48
9042901	ERC-9 Z429-1	ERC-9	429	1	4038.83
9043001	ERC-9 Z430-1	ERC-9	430	1	4099.37
9043101	ERC-9 Z431-1	ERC-9	431	1	3448.45
9043201	ERC-9 Z432-1	ERC-9	432	1	3390.84
9043301	ERC-9 Z433-1	ERC-9	433	1	3729.79
9043401	ERC-9 Z434-1	ERC-9	434	1	3442.81
9043501	ERC-9 Z435-1	ERC-9	435	1	3515.91
9043601	ERC-9 Z436-1	ERC-9	436	1	3971.97
9043701	ERC-9 Z437-1	ERC-9	437	1	3449.47
9043801	ERC-9 Z438-1	ERC-9	438	1	3450.53
9043901	ERC-9 Z439-1	ERC-9	439	1	4305.45
9044001	ERC-9 Z440-1	ERC-9	440	1	3317.39
9044101	ERC-9 Z441-1	ERC-9	441	1	3401.57
9044201	ERC-9 Z442-1	ERC-9	442	1	3544.61
9044301	ERC-9 Z443-1	ERC-9	443	1	4010.84
9044401	ERC-9 Z444-1	ERC-9	444	1	3380.35
9044501	ERC-9 Z445-1	ERC-9	445	1	3902.18
9044601	ERC-9 Z446-1	ERC-9	446	1	4057.69
9044701	ERC-9 Z447-1	ERC-9	447	1	3393.99
9044801	ERC-9 Z448-1	ERC-9	448	1	3403.09
9044901	ERC-9 Z449-1	ERC-9	449	1	3397.04
9045001	ERC-9 Z450-1	ERC-9	450	1	3463.55
9045101	ERC-9 Z451-1	ERC-9	451	1	3862.81
9045201	ERC-9 Z452-1	ERC-9	452	1	3400.88
9045301	ERC-9 Z453-1	ERC-9	453	1	3445.64
9045401	ERC-9 Z454-1	ERC-9	454	1	3385.4
9045501	ERC-9 Z455-1	ERC-9	455	1	3386.14
9045601	ERC-9 Z456-1	ERC-9	456	1	3394.3
9045701	ERC-9 Z457-1	ERC-9	457	1	3387.61
9045801	ERC-9 Z458-1	ERC-9	458	1	3484.96
9045901	ERC-9 Z459-1	ERC-9	459	1	3502.88
9045902	ERC-9 Z459-2	ERC-9	459	2	3393.57
9046101	ERC-9 Z461-1	ERC-9	461	1	4096.42
9046201	ERC-9 Z462-1	ERC-9	462	1	4020.44
9046301	ERC-9 Z463-1	ERC-9	463	1	3521.6
9046401	ERC-9 Z464-1	ERC-9	464	1	3541.16
9046501	ERC-9 Z465-1	ERC-9	465	1	3406.23
9046601	ERC-9 Z466-1	ERC-9	466	1	3389.96
9046701	ERC-9 Z467-1	ERC-9	467	1	3376.94
9046801	ERC-9 Z468-1	ERC-9	468	1	3345.93
9046901	ERC-9 Z469-1	ERC-9	469	1	4058.43
9047001	ERC-9 Z470-1	ERC-9	470	1	3386.65
9047101	ERC-9 Z471-1	ERC-9	471	1	3460.66
9047201	ERC-9 Z472-1	ERC-9	472	1	3373.68
9047301	ERC-9 Z473-1	ERC-9	473	1	3416.86
9047401	ERC-9 Z474-1	ERC-9	474	1	3519.56
9047501	ERC-9 Z475-1	ERC-9	475	1	3394.31
9047601	ERC-9 Z476-1	ERC-9	476	1	3822.18	6.98491	-6.1375e-05	0.248459	153.81	1.94849	32.8618	3.19247	1283.18	*	*	*	0.258189	3.92575	6.04993	1.27244	26.5685	9.18289	110.722	42.1567	184.3	40.5455	370.491	71.6144	8077.99	76.1246	86.1333	46.5052	0.8838		0.088698		0.232484			2.89775	8.6776	41.128	22.7221	135.14	252.972	456.207	758.215	1159.85	1675.44
9047701	ERC-9 Z477-1	ERC-9	477	1	4030.01
9047801	ERC-9 Z478-1	ERC-9	478	1	3881.84	5.67823	3.87561e-05	18.2468	966.698	139.503	146.144	695.004	2173.5	*	*	*	8.63181	46.3217	36.5642	5.97647	81.9138	25.8575	247.15	75.2695	291.428	61.0798	545.461	93.392	7623.54	2337.21	366.876	12.0949	6.37057		0.267927		0.672597			96.8778	102.391	248.567	106.723	416.652	712.327	1018.34	1353.77	1834.03	2523.96
9047802	ERC-9 Z478-2	ERC-9	478	2	4173.74	5.56962	6.88464e-05
9047803	ERC-9 Z478-3	ERC-9	478	3	4173.74	5.24711	3.0907e-05
9047804	ERC-9 Z478-4	ERC-9	478	4	4173.74	5.606	7.33265e-05
9047901	ERC-9 Z479-1	ERC-9	479	1	3411.51
9048001	ERC-9 Z480-1	ERC-9	480	1	3360.53
9048101	ERC-9 Z481-1	ERC-9	481	1	4100.95			0.140485	226.456	1.4245	32.2815	10.6736	1323.37	*	*	*	0.0481885	0.659582	2.22407	0.454134	17.163	7.62281	106.914	44.4041	210.469	47.0055	435.195	84.7934	11114.5	167.043	334.573	210.165	0.499272		0.0741771		0.768789			0.540836	1.45796	15.1194	8.10954	87.2992	209.995	440.519	798.635	1324.54	1942.38
9048201	ERC-9 Z482-1	ERC-9	482	1	4139.66	6.658	1.95023e-05	0.094097	176.302	1.46503	44.1439	2.58835	992.936	*	*	*	0.0576078	0.805404	2.57672	0.435699	17.0434	6.7759	87.9379	34.7824	155.015	34.4067	307.064	60.1301	9380.02	38.1596	69.1045	143.313	0.552201		0.143761		0.22505			0.646553	1.78029	17.5168	7.78034	86.6908	186.664	362.332	625.582	975.552	1421.77
9048202	ERC-9 Z482-2	ERC-9	482	2	4139.66	6.39002	0.000104226
9048203	ERC-9 Z482-3	ERC-9	482	3	4139.66	6.52118	5.75546e-05
9048301	ERC-9 Z483-1	ERC-9	483	1	3510.76
9048401	ERC-9 Z484-1	ERC-9	484	1	3387.95
9048501	ERC-9 Z485-1	ERC-9	485	1	3483.34
9048601	ERC-9 Z486-1	ERC-9	486	1	3385.85
9048701	ERC-9 Z487-1	ERC-9	487	1	3968.05
9048801	ERC-9 Z488-1	ERC-9	488	1	3466.1
9048901	ERC-9 Z489-1	ERC-9	489	1	3384.22
9049001	ERC-9 Z490-1	ERC-9	490	1	3384.39
9049101	ERC-9 Z491-1	ERC-9	491	1	3393.55
9049201	ERC-9 Z492-1	ERC-9	492	1	3349.04
9049301	ERC-9 Z493-1	ERC-9	493	1	3480.46
9049401	ERC-9 Z494-1	ERC-9	494	1	3431.8
9049501	ERC-9 Z495-1	ERC-9	495	1	3389.07
9049601	ERC-9 Z496-1	ERC-9	496	1	3482.18	7.96559	5.25721e-06	0.0996784	130.727	3.47012	36.7375	11.1709	450.012	2.02318	0.00265867	5.0476	0.0182042	0.439807	0.629611	0.184569	5.29513	2.29457	31.3735	13.9255	69.034	16.9272	168.354	36.0021	10069.6	21.0466	107.175	121.165	0.196375	0.0120174	0.218216	52.9737	0.636607	0.011328	8.36803	0.204312	0.972163	4.28016	3.29587	26.9335	63.2114	129.269	250.459	434.449	699.471
9049701	ERC-9 Z497-1	ERC-9	497	1	3394.81
9049801	ERC-9 Z498-1	ERC-9	498	1	3486.25
9049901	ERC-9 Z499-1	ERC-9	499	1	3377.75
9050001	ERC-9 Z500-1	ERC-9	500	1	3365.76
9050101	ERC-9 Z501-1	ERC-9	501	1	3410.21
9050201	ERC-9 Z502-1	ERC-9	502	1	3362.9
9050301	ERC-9 Z503-1	ERC-9	503	1	3348.19
9050401	ERC-9 Z504-1	ERC-9	504	1	3433.08
9050501	ERC-9 Z505-1	ERC-9	505	1	3391.18	6.04495	9.17471e-06	0.219108	174.535	3.95309	73.0368	3.28678	506.333	*	*	*	0.0843944	1.01999	1.79836	0.592158	7.44178	2.68282	36.0162	15.0461	73.848	19.055	198.3	45.3835	8840.05	52.0187	115.971	55.3377	0.448549		0.368315		0.584828			0.947188	2.25461	12.2254	10.5743	37.8524	73.9068	148.398	270.613	464.745	787.397
9050502	ERC-9 Z505-2	ERC-9	505	2	3980.68
9050701	ERC-9 Z507-1	ERC-9	507	1	3386.83
9050801	ERC-9 Z508-1	ERC-9	508	1	3484.15
9050901	ERC-9 Z509-1	ERC-9	509	1	3372.96
9051001	ERC-9 Z510-1	ERC-9	510	1	3459	6.49763	2.91346e-05	0.187907	108.856	2.49153	59.7009	4.96534	610.469	1.02301	0.0481326	12.8133	0.417345	4.84586	5.15141	2.28223	16.7098	5.05728	55.0765	19.7278	84.7024	19.458	190.56	41.598	7695.87	101.571	54.1251	22.0572	1.8766	0.00536845	0.313292	52.9075	0.284031	0.205082	21.2422	4.68401	10.7114	35.0198	40.754	84.9939	139.319	226.932	354.817	533.055	804.05
9051101	ERC-9 Z511-1	ERC-9	511	1	3383.52
9051201	ERC-9 Z512-1	ERC-9	512	1	3571.64	6.99392	4.33051e-05	0.493259	303.78	1.52535	112.601	27.5841	812.627	3.10442	0.00427997	5.60219	0.0499358	1.16416	3.17446	0.311942	16.5954	6.16212	71.8345	26.79	117.106	25.4352	226.933	44.1261	10658.4	85.7313	299.973	84.3339	0.285796	0.0136799	0.496186	96.6279	1.32186	0.0182359	9.28746	0.560446	2.57329	21.5803	5.5704	84.412	169.755	295.98	481.834	736.979	1051.04
9051301	ERC-9 Z513-1	ERC-9	513	1	3602.96	6.3381	9.72382e-06	0.10865	132.153	1.48024	27.1154	6.07249	815.367	*	*	*	0.105935	1.70336	3.58997	0.664697	17.0789	6.14391	72.8231	27.4159	117.843	25.8043	229.393	44.6295	9310.13	56.117	70.797	63.0378	0.792646		0.118205		0.308627			1.18895	3.76516	24.405	11.8696	86.8715	169.254	300.054	493.091	741.614	1066.29
9051401	ERC-9 Z514-1	ERC-9	514	1	3443.73
9051501	ERC-9 Z515-1	ERC-9	515	1	3408.18
9051601	ERC-9 Z516-1	ERC-9	516	1	3385.69
9051701	ERC-9 Z517-1	ERC-9	517	1	3512.92
9051801	ERC-9 Z518-1	ERC-9	518	1	3536.28
9051901	ERC-9 Z519-1	ERC-9	519	1	3376.63
9052001	ERC-9 Z520-1	ERC-9	520	1	3398.45			1.66726	295.985	17.3049	48.9945	53.6698	1037.97	7.15536	0.171405	37.8321	0.301726	2.67931	4.44748	0.445721	20.6435	7.69166	92.59	34.8023	147.508	31.2935	272.402	51.467	11341.1	261.686	115.926	55.376	2.25736	0.0262677	0.179861	16.2012	0.425568	0.730317	62.719	3.38638	5.92243	30.2344	7.9593	105.003	211.892	381.5	625.941	928.308	1293.12
9052002	ERC-9 Z520-2	ERC-9	520	2	3397.18
9052201	ERC-9 Z522-1	ERC-9	522	1	3785.22			0.390567	130.528	2.82345	33.7065	65.7497	485.681	*	*	*	0.0990381	1.13117	1.88993	0.374925	8.98406	3.2957	41.1278	16.2738	73.8737	16.5542	153.988	31.0447	8555.44	94.083	167.32	58.1203	0.562294		0.218891		1.08658			1.11154	2.50037	12.8479	6.69509	45.6971	90.7906	169.459	292.693	464.907	684.056
9052301	ERC-9 Z523-1	ERC-9	523	1	3374.89
9052401	ERC-9 Z524-1	ERC-9	524	1	3396.16
9052501	ERC-9 Z525-1	ERC-9	525	1	3385.85
9052601	ERC-9 Z526-1	ERC-9	526	1	3578.21
9052701	ERC-9 Z527-1	ERC-9	527	1	3402.94
9052801	ERC-9 Z528-1	ERC-9	528	1	3777.36	7.05181	3.36914e-05	0.16829	198.908	1.77688	62.9007	9.67762	775.329	*	*	*	0.0423834	0.575181	2.01301	0.260931	11.7627	4.77996	63.3499	24.9123	112.382	25.3521	234.557	46.7204	9653.61	103.833	179.71	141.609	0.57778		0.268169		0.766171			0.475684	1.2714	13.6846	4.65948	59.8306	131.679	261.022	448.063	707.248	1047.61
9052901	ERC-9 Z529-1	ERC-9	529	1	4088.94			9.22806	360.131	12.6228	64.5641	79.7724	519.879	*	*	*	0.332804	2.16285	2.79853	0.588204	10.641	3.87604	45.6681	17.2698	75.5626	17.3909	163.764	32.5624	9325.31	127.736	90.88	37.4334	1.40555		0.39425		0.554944			3.73518	4.78083	19.0247	10.5036	54.1252	106.778	188.167	310.609	475.535	718.633
9053001	ERC-9 Z530-1	ERC-9	530	1	3592.08
9053101	ERC-9 Z531-1	ERC-9	531	1	3453.28
9053201	ERC-9 Z532-1	ERC-9	532	1	3472.46
9053301	ERC-9 Z533-1	ERC-9	533	1	3396.01
9053401	ERC-9 Z534-1	ERC-9	534	1	3371.08
9053501	ERC-9 Z535-1	ERC-9	535	1	4065.68
9053601	ERC-9 Z536-1	ERC-9	536	1	4072.38
9053701	ERC-9 Z537-1	ERC-9	537	1	3487.78	6.33973	7.42711e-05	0.0769444	218.018	1.48351	40.0366	6.62448	1939.79	*	*	*	0.252234	4.46237	9.21857	1.2176	42.8962	14.4245	173.82	64.1609	266.65	55.2134	467.074	87.3771	9768.25	192.525	153.049	57.8078	1.25793		0.085718		0.327675			2.83091	9.86376	62.6687	21.7429	218.19	397.368	716.192	1153.97	1678.1	2281.54
9053801	ERC-9 Z538-1	ERC-9	538	1	3372.29
9053901	ERC-9 Z539-1	ERC-9	539	1	3368.29
9054001	ERC-9 Z540-1	ERC-9	540	1	3397.09
9054101	ERC-9 Z541-1	ERC-9	541	1	3477.79
9054201	ERC-9 Z542-1	ERC-9	542	1	3628.18
9054301	ERC-9 Z543-1	ERC-9	543	1	3595.86
9054401	ERC-9 Z544-1	ERC-9	544	1	3387.04
9054501	ERC-9 Z545-1	ERC-9	545	1	3608.71	6.80715	2.49585e-05	0.165181	163.847	1.56197	81.4927	3.62905	795.327	3.39704	0.00348345	6.59755	0.06263	0.909989	2.33784	0.527063	12.7705	4.94233	64.6813	26.3869	122.846	29.0311	277.717	56.8867	9363.74	52.2557	210.789	98.7464	0.247906	0.012232	0.293438	62.0506	0.759005	0.0148421	10.9376	0.702918	2.01147	15.8928	9.41184	64.9566	136.152	266.507	474.584	773.102	1199.63
9054601	ERC-9 Z546-1	ERC-9	546	1	3383.05
9054701	ERC-9 Z547-1	ERC-9	547	1	3388.29
9054801	ERC-9 Z548-1	ERC-9	548	1	3447.04
9054901	ERC-9 Z549-1	ERC-9	549	1	3382.25
9055001	ERC-9 Z550-1	ERC-9	550	1	3375.78
9055101	ERC-9 Z551-1	ERC-9	551	1	3387.36
9055201	ERC-9 Z552-1	ERC-9	552	1	3435.22
9055301	ERC-9 Z553-1	ERC-9	553	1	4022.22
9055401	ERC-9 Z554-1	ERC-9	554	1	3393.4	5.50954	2.10226e-05	0.460651	116.768	1.25564	34.2417	9.74299	296.703	*	*	*	0.0686774	0.723908	0.813221	0.417637	3.68655	1.36934	18.7788	8.14078	41.5373	11.478	129.349	30.9611	7668.96	92.131	117.482	49.0327	0.784214		0.264723		0.908255			0.77079	1.60015	5.52836	7.45781	18.7515	37.7227	77.3746	146.417	261.406	474.298
9055501	ERC-9 Z555-1	ERC-9	555	1	3388.4
9055601	ERC-9 Z556-1	ERC-9	556	1	4018.09
9055701	ERC-9 Z557-1	ERC-9	557	1	3543.52
9055801	ERC-9 Z558-1	ERC-9	558	1	3328.65
9055901	ERC-9 Z559-1	ERC-9	559	1	3360.45
9056001	ERC-9 Z560-1	ERC-9	560	1	3921.67
9056101	ERC-9 Z561-1	ERC-9	561	1	3387.5
9056201	ERC-9 Z562-1	ERC-9	562	1	3386.03
9056301	ERC-9 Z563-1	ERC-9	563	1	3397.92	6.42163	3.96509e-05	0.206574	212.294	3.39583	86.6421	5.01262	916.626	*	*	*	0.108627	1.62763	3.16405	0.799119	16.123	5.86692	74.7052	29.4803	140.166	32.0158	302.356	62.6375	8023.31	58.5826	98.5871	69.5088	0.594221		0.286557		0.326063			1.21916	3.59777	21.5095	14.27	82.0092	161.623	307.809	530.22	882.101	1322.97
9056401	ERC-9 Z564-1	ERC-9	564	1	3280.71
9056501	ERC-9 Z565-1	ERC-9	565	1	3390.56
9056601	ERC-9 Z566-1	ERC-9	566	1	3519.52
9056701	ERC-9 Z567-1	ERC-9	567	1	3549.58	6.0489	3.09164e-05	0.177894	128.481	2.15934	18.8932	11.6353	693.172	5.39987	0.00435131	9.15388	0.0561023	0.671351	1.75875	0.185148	11.0977	4.6021	60.2498	23.7331	103.781	23.075	210.51	40.3531	10005	78.311	258.141	124.001	0.303365	0.0256514	0.0897496	47.805	1.22626	0.0185399	15.1755	0.629655	1.48398	11.9561	3.30621	56.4483	126.78	248.248	426.854	653.12	953.511
9056801	ERC-9 Z568-1	ERC-9	568	1	3395.82
9056901	ERC-9 Z569-1	ERC-9	569	1	3477.43
9057001	ERC-9 Z570-1	ERC-9	570	1	3388.21	6.23735	8.22891e-05	0.0903879	214.955	1.4004	94.6042	1.8502	1686.65	*	*	*	0.227308	4.50671	9.43868	1.93104	42.616	13.2545	157.279	57.3804	242.306	50.6021	445.22	84.9625	9254.44	212.228	174.151	51.562	1.21865		0.212488		0.391156			2.55115	9.96179	64.1651	34.4829	216.765	365.139	648.038	1032.02	1524.89	2091
9057101	ERC-9 Z571-1	ERC-9	571	1	3351.15	5.67555	2.66631e-05	0.14128	97.5643	1.66102	28.8799	9.02961	298.929	1.95708	0.00118604	8.22516	0.0158213	0.41186	0.717113	0.140444	3.39898	1.42222	20.2298	8.50709	42.9039	11.4201	123.919	27.6796	11401.3	37.6304	78.4562	77.3282	0.479636	0.0157932	0.233055	40.0883	0.633125	0.00505344	13.6359	0.177568	0.910389	4.875	2.50793	17.2888	39.1796	83.3531	153.005	270.006	471.905
9057201	ERC-9 Z572-1	ERC-9	572	1	3376.26
9057301	ERC-9 Z573-1	ERC-9	573	1	4112.83			0.228336	351.179	1.39249	37.217	20.3237	1641.39	*	*	*	0.0700407	1.35475	3.97458	0.286115	24.7326	10.27	136.04	55.6544	253.535	56.6786	515.866	100.028	10437.9	172.117	397.944	134.645	0.432516		0.0721447		0.77141			0.786091	2.99458	27.0196	5.1092	125.802	282.919	560.529	1000.98	1595.56	2342.09
9057401	ERC-9 Z574-1	ERC-9	574	1	3386.94
9057501	ERC-9 Z575-1	ERC-9	575	1	3409.55
9057601	ERC-9 Z576-1	ERC-9	576	1	4053.93
9057701	ERC-9 Z577-1	ERC-9	577	1	3433.04
9057801	ERC-9 Z578-1	ERC-9	578	1	3381.26	6.19371	6.60103e-05	0.106046	127.233	1.27232	73.062	7.00188	802.943	*	*	*	0.0314293	0.338744	1.33987	0.33036	10.2889	4.51411	62.123	26.5013	124.691	28.5855	270.595	55.5961	10500.7	124.536	413.36	229.757	0.301277		0.270004		1.52759			0.352742	0.748771	9.10855	5.89929	52.334	124.356	255.966	476.642	784.712	1181.22
9057901	ERC-9 Z579-1	ERC-9	579	1	3389.08
9058001	ERC-9 Z580-1	ERC-9	580	1	3550.6	6.87753	6.43136e-05	0.111202	174.359	1.49638	107.456	5.75521	991.646	1.44664	0.0125237	9.90097	0.320611	5.47809	9.49626	1.81703	32.1475	9.60546	99.8839	34.2628	139.991	29.696	264.86	50.507	9532.5	133.722	216.614	28.7516	0.617329	0.0054619	0.405708	149.736	0.817842	0.0533605	16.4141	3.59833	12.1089	64.5565	32.4469	163.517	264.613	411.553	616.237	881	1227.11
9058101	ERC-9 Z581-1	ERC-9	581	1	3526.81	5.97188	2.35976e-05	0.0874284	132.061	1.17825	47.7673	2.45561	628.834	*	*	*	4.24615	18.5825	2.89916	0.533718	10.1207	3.86685	49.3373	19.7396	89.9294	20.8857	199.73	39.0065	8801.63	39.2894	77.1177	19.6728	0.509473		0.23916		0.38611			47.656	41.0754	19.7088	9.53068	51.4788	106.525	203.285	355.028	565.95	863.045
9058102	ERC-9 Z581-2	ERC-9	581	2	3526.81			0.108112	165.29	1.19641	55.1912	1.9185	1238.37	*	*	*	0.122002	2.60031	5.34537	1.43067	24.214	8.18429	102.355	39.1525	173.271	38.0286	347.346	69.2782	9069.77	92.7188	151.463	58.5111	0.612156		0.158894		0.436057			1.36927	5.74782	36.3383	25.5477	123.164	225.463	421.736	704.182	1090.44	1571.43
9058201	ERC-9 Z582-1	ERC-9	582	1	3515.72	6.01533	2.24519e-05	0.121082	186.048	1.3026	63.984	1.50781	871.957	3.17783	0.00374951	5.39414	0.059641	0.988564	2.23246	0.791211	13.4384	5.27084	67.5951	27.8699	132.333	31.6309	311.05	65.2824	8984.49	27.631	94.0581	98.6554	0.293765	0.0102165	0.205703	29.5982	0.302389	0.0159758	8.94253	0.669372	2.18515	15.1764	14.1288	68.3539	145.202	278.513	501.256	832.809	1307.06
9058301	ERC-9 Z583-1	ERC-9	583	1	3983.15	6.86166	-1.02265e-06	0.928282	289.3	5.1191	32.1722	24.3078	851.756	*	*	*	0.203941	1.33786	1.35567	0.177869	7.71631	3.68181	56.1757	27.0642	137.577	32.9164	314.243	64.8507	9960.89	208.146	225.051	83.4265	0.924883		0.10238		0.716168			2.2889	2.95726	9.216	3.17624	39.2488	101.427	231.461	486.766	865.81	1360.18
9058401	ERC-9 Z584-1	ERC-9	584	1	3617.63
9058501	ERC-9 Z585-1	ERC-9	585	1	3382.39
9058601	ERC-9 Z586-1	ERC-9	586	1	3369.17
9058701	ERC-9 Z587-1	ERC-9	587	1	3473.43
9058801	ERC-9 Z588-1	ERC-9	588	1	3358.55
9058901	ERC-9 Z589-1	ERC-9	589	1	3478.82
9059001	ERC-9 Z590-1	ERC-9	590	1	3398.99
9059101	ERC-9 Z591-1	ERC-9	591	1	3384.56
9059102	ERC-9 Z591-2	ERC-9	591	2	3549.51
9059301	ERC-9 Z593-1	ERC-9	593	1	3608.26	3.28506	5.33455e-06	0.076589	259.222	1.39446	40.6647	2.49475	904.698	2.10873	0.00332741	4.12319	0.0936427	1.67075	4.05942	0.450173	21.0861	7.29296	85.1363	30.472	123.105	25.732	217.14	38.7854	9539.22	34.8093	85.5267	71.9295	0.406999	0.0097114	0.187274	40.5583	0.393878	0.0141773	6.83552	1.05098	3.69307	27.5963	8.03881	107.254	200.908	350.788	548.057	774.731	1063.3
9059401	ERC-9 Z594-1	ERC-9	594	1	3387.99
9059501	ERC-9 Z595-1	ERC-9	595	1	3393.73
9059601	ERC-9 Z596-1	ERC-9	596	1	3519.79
9059602	ERC-9 Z596-2	ERC-9	596	2	3444.56
9059801	ERC-9 Z598-1	ERC-9	598	1	3328.68			0.102553	146.399	5.1133	70.7694	5.96994	704.175	3.76411	0.00332502	17.7022	0.0659818	1.17667	2.4189	0.577159	10.6581	4.17527	51.9766	21.5966	104.905	26.3424	271.156	58.8059	11027.6	83.6169	581.812	65.6602	0.143718	0.0138817	0.260992	154.568	2.14568	0.0141671	29.3472	0.740536	2.60096	16.4439	10.3064	54.2122	115.021	214.16	388.429	660.194	1088.53
9059901	ERC-9 Z599-1	ERC-9	599	1	3461.71
9060001	ERC-9 Z600-1	ERC-9	600	1	3380.67
9060101	ERC-9 Z601-1	ERC-9	601	1	3546.25
9060201	ERC-9 Z602-1	ERC-9	602	1	3364.89
9060301	ERC-9 Z603-1	ERC-9	603	1	3388.67
9060401	ERC-9 Z604-1	ERC-9	604	1	3441.61
9060501	ERC-9 Z605-1	ERC-9	605	1	3438.53
9060601	ERC-9 Z606-1	ERC-9	606	1	3366.08
9060701	ERC-9 Z607-1	ERC-9	607	1	3389.7
9060801	ERC-9 Z608-1	ERC-9	608	1	3373.52	6.41491	1.06623e-05	0.0946838	324.207	1.63244	67.3409	25.6722	1048.88	*	*	*	0.0519591	0.827217	2.24526	0.375143	13.2616	5.36708	74.8697	32.239	154.925	37.9726	377.761	80.1378	11548.6	334.142	346.657	123.854	0.963898		0.178263		0.917662			0.583154	1.82851	15.2635	6.69899	67.4546	147.854	308.487	579.838	974.987	1569.12
9060901	ERC-9 Z609-1	ERC-9	609	1	3339.37
9061001	ERC-9 Z610-1	ERC-9	610	1	3372
9061101	ERC-9 Z611-1	ERC-9	611	1	3372.3
9061201	ERC-9 Z612-1	ERC-9	612	1	3383.13
9061301	ERC-9 Z613-1	ERC-9	613	1	3327.73
9061401	ERC-9 Z614-1	ERC-9	614	1	3396.44
9061501	ERC-9 Z615-1	ERC-9	615	1	3405.14
9061601	ERC-9 Z616-1	ERC-9	616	1	3982.92	5.85724	2.96463e-05	0.336251	197.181	9.37374	51.2008	5.03389	1726.71	*	*	*	0.129139	1.9797	5.95625	0.882582	32.9738	12.3216	152.11	57.6775	242.807	51.3892	437.708	81.547	9252.83	96.6261	139.381	102.372	0.693252		0.116975		0.318434			1.44937	4.376	40.4912	15.7604	167.72	339.439	626.74	1037.37	1528.05	2123.52
9061701	ERC-9 Z617-1	ERC-9	617	1	3372.74
9061801	ERC-9 Z618-1	ERC-9	618	1	3369.98			0.189857	155.708	3.90548	19.0249	31.6897	848.015	6.33556	0.0224712	22.4001	0.0977698	1.24399	2.47981	0.281329	12.4653	4.87272	64.4502	26.2494	124.081	29.7424	290.41	59.2717	11678.7	132.853	920.61	77.7994	0.14431	0.0218159	0.0655107	145.308	3.17004	0.0957443	37.1354	1.0973	2.74975	16.858	5.02374	63.4043	134.235	265.555	472.112	780.876	1229.03
9061901	ERC-9 Z619-1	ERC-9	619	1	3310.68	5.51195	3.3111e-05	0.106836	79.9663	1.57647	32.4819	3.21722	663.877	3.01792	0.000929709	6.56971	0.0201299	0.465904	1.29762	0.424129	9.78753	3.88313	53.0004	22.0993	101.41	23.3718	222.649	45.452	10103.2	29.9883	87.7545	154.603	0.341729	0.0135546	0.145888	29.0778	0.394138	0.00396126	10.8914	0.225925	1.02985	8.82134	7.57372	49.784	106.973	218.378	397.469	638.2	965.776
9062001	ERC-9 Z620-1	ERC-9	620	1	4020.64
9062101	ERC-9 Z621-1	ERC-9	621	1	3371.18
9062201	ERC-9 Z622-1	ERC-9	622	1	3309.14	5.57951	3.86435e-05	0.132847	251.5	1.43021	62.2306	7.13382	1067.44	2.61298	0.0011859	6.83104	0.0480124	0.832966	2.29342	1.01916	14.9186	6.0349	79.0843	33.5915	162.75	40.8676	408.134	88.0409	10318.4	42.5349	163.458	129.426	0.260219	0.00640226	0.152476	62.5562	0.400501	0.00505284	11.3247	0.53886	1.84122	15.5909	18.1992	75.8832	166.251	325.852	604.164	1024.23	1688.74
9062301	ERC-9 Z623-1	ERC-9	623	1	4099.42			7.6634	445.481	80.9425	74.6539	113.428	1402.12	*	*	*	4.05111	26.4579	21.6415	3.27081	50.6397	16.0742	155.413	48.1595	186.27	39.3481	346.402	63.1172	8377.5	565.791	385.988	13.0552	1.46582		0.215512		1.11428			45.467	58.4834	147.121	58.4073	257.577	442.815	640.351	866.178	1172.25	1625.96
9062401	ERC-9 Z624-1	ERC-9	624	1	3383.98
9062501	ERC-9 Z625-1	ERC-9	625	1	3386.99
9062601	ERC-9 Z626-1	ERC-9	626	1	3373.2
9062701	ERC-9 Z627-1	ERC-9	627	1	3368.14
9062801	ERC-9 Z628-1	ERC-9	628	1	3867.3
9062901	ERC-9 Z629-1	ERC-9	629	1	4090.22	6.96702	8.19933e-05	0.112141	234.259	1.23272	69.4905	5.89448	1833.88	*	*	*	0.278298	5.68207	11.7288	1.91404	46.5017	15.1537	169.773	60.014	248.535	53.1065	471.042	90.4995	9620.92	166.005	216.658	44.3538	0.766207		0.147525		0.459955			3.12343	12.5598	79.7333	34.1792	236.53	417.456	699.52	1079.39	1564.1	2194.48
9063001	ERC-9 Z630-1	ERC-9	630	1	3338.31
9063101	ERC-9 Z631-1	ERC-9	631	1	3869.87
9063201	ERC-9 Z632-1	ERC-9	632	1	3498.61
9063301	ERC-9 Z633-1	ERC-9	633	1	3926.25
9063401	ERC-9 Z634-1	ERC-9	634	1	3442.93	4.88374	1.97315e-05	0.086324	332.379	1.36992	86.8224	3.80331	1037.39	2.48602	0.00342054	4.28754	0.0472597	0.832249	2.35816	0.681582	16.5466	6.68793	86.2519	34.7835	155.936	34.7559	317.711	62.8312	8779.01	27.2608	121.471	140.213	0.224421	0.00782481	0.273275	48.8617	0.382333	0.0145741	7.10799	0.530411	1.83963	16.031	12.1711	84.1637	184.241	355.385	625.602	981.348	1436.19
9063501	ERC-9 Z635-1	ERC-9	635	1	3379.54
9063601	ERC-9 Z636-1	ERC-9	636	1	3384.12
9063701	ERC-9 Z637-1	ERC-9	637	1	3463.67
9063801	ERC-9 Z638-1	ERC-9	638	1	4025.1
9063901	ERC-9 Z639-1	ERC-9	639	1	4022.81
9064001	ERC-9 Z640-1	ERC-9	640	1	3642.3
9064101	ERC-9 Z641-1	ERC-9	641	1	3472.62
9064201	ERC-9 Z642-1	ERC-9	642	1	3351.35
9064301	ERC-9 Z643-1	ERC-9	643	1	4007.92
9064302	ERC-9 Z643-2	ERC-9	643	2	4076.58
9064401	ERC-9 Z644-1	ERC-9	644	1	3477.84
9064501	ERC-9 Z645-1	ERC-9	645	1	3375.17
9064601	ERC-9 Z646-1	ERC-9	646	1	3457.28			8.66534	335.739	11.1183	28.7759	352.079	452.525	6.82968	0.182993	13.6792	0.168533	1.42191	1.63568	0.289934	5.83982	2.75256	34.732	14.0653	69.2334	18.649	195.624	40.8384	13226.5	215.767	216.525	45.6603	0.996502	0.0349124	0.147098	31.7035	1.10684	0.779689	22.6777	1.8915	3.14304	11.1195	5.1774	29.7041	75.8282	143.107	252.973	435.704	770.62
9064701	ERC-9 Z647-1	ERC-9	647	1	3516.45
9064801	ERC-9 Z648-1	ERC-9	648	1	3386.24
9064901	ERC-9 Z649-1	ERC-9	649	1	4082.67
9065001	ERC-9 Z650-1	ERC-9	650	1	3932	6.91818	4.42744e-05	0.126543	164.517	1.44301	10.3433	21.7301	677.805	*	*	*	0.0490886	0.453687	1.14381	0.06629	7.32563	3.55583	50.7828	21.6937	105.31	24.4868	233.366	47.1897	12008.1	49.2163	197.99	156.331	0.24858		0.0443223		0.848411			0.550939	1.00284	7.77574	1.18375	37.2616	97.9568	209.241	390.175	662.742	1011.85
9065101	ERC-9 Z651-1	ERC-9	651	1	3400.6
9065201	ERC-9 Z652-1	ERC-9	652	1	3377.45
9065301	ERC-9 Z653-1	ERC-9	653	1	3482.79
9065401	ERC-9 Z654-1	ERC-9	654	1	3447.32
9065501	ERC-9 Z655-1	ERC-9	655	1	3373.59	6.01376	1.41344e-05	0.0944409	121.915	1.2568	28.7787	4.90481	455.819	*	*	*	0.0357921	0.422474	1.02205	0.141741	6.45984	2.49123	34.263	14.1432	67.769	16.2296	161.092	33.6114	11523	85.1201	107.82	114.625	0.789466		0.178648		0.669309			0.401707	0.93385	6.94802	2.5311	32.8578	68.629	141.174	254.375	426.488	670.643
9065601	ERC-9 Z656-1	ERC-9	656	1	3508.99
9065701	ERC-9 Z657-1	ERC-9	657	1	3453.71
9065801	ERC-9 Z658-1	ERC-9	658	1	3312.01
9065901	ERC-9 Z659-1	ERC-9	659	1	3557.93	6.27209	4.27745e-05	0.105152	129.117	1.3811	53.6533	6.30861	391.995	1.41971	0.00169931	4.89871	0.0343824	0.498663	1.14492	0.139621	6.1523	2.3986	30.5765	12.7094	61.1131	14.3809	141.447	29.4354	10904.4	23.758	383.033	88.0233	0.0620261	0.0100371	0.379318	269.796	2.70797	0.00724036	8.1212	0.385885	1.10226	7.78326	2.49323	31.2935	66.0772	125.985	228.587	384.601	594.25
9066001	ERC-9 Z660-1	ERC-9	660	1	3392.96
9066101	ERC-9 Z661-1	ERC-9	661	1	3373.37
9066201	ERC-9 Z662-1	ERC-9	662	1	3392.69
9066301	ERC-9 Z663-1	ERC-9	663	1	3411.92
9066401	ERC-9 Z664-1	ERC-9	664	1	3450.71			6.29026	741.089	21.892	110.567	79.6006	1631.36	8.83829	1.22159	20.0475	0.862973	5.17304	6.17374	0.789846	27.8685	10.8157	137.698	54.2878	240.714	53.3397	489.195	93.078	10806.6	243.415	265.54	48.9223	0.91668	0.018067	0.226018	30.0443	0.542811	5.20491	33.2353	9.68545	11.4347	41.9697	14.1044	141.752	297.953	567.36	976.398	1514.88	2204.12
9066501	ERC-9 Z665-1	ERC-9	665	1	4083.6
9066601	ERC-9 Z666-1	ERC-9	666	1	3470.14	6.58339	-3.74419e-05	0.500832	80.9926	1.03507	27.1261	8.61491	178.857	*	*	*	0.0445002	0.491531	0.567806	0.178622	2.73698	1.04423	13.134	5.61531	26.1638	6.57046	66.5314	14.2521	6762.98	43.368	74.3997	49.8519	0.582905		0.407719		1.11826			0.499441	1.0865	3.86	3.18969	13.9216	28.7667	54.1164	100.995	164.656	271.506
9066701	ERC-9 Z667-1	ERC-9	667	1	3455.56
9066801	ERC-9 Z668-1	ERC-9	668	1	3405.88
9066901	ERC-9 Z669-1	ERC-9	669	1	3380.59
9067001	ERC-9 Z670-1	ERC-9	670	1	3539.27
9067101	ERC-9 Z671-1	ERC-9	671	1	3374.44
9067201	ERC-9 Z672-1	ERC-9	672	1	3963.51
9067301	ERC-9 Z673-1	ERC-9	673	1	3380.38
9067401	ERC-9 Z674-1	ERC-9	674	1	3392.81
9067501	ERC-9 Z675-1	ERC-9	675	1	3378.49
9067601	ERC-9 Z676-1	ERC-9	676	1	3523.01
9067701	ERC-9 Z677-1	ERC-9	677	1	3851.69	9.89198	-4.36409e-05	0.113664	63.0915	1.08633	19.9477	5.40209	188.434	*	*	*	0.0607249	0.768658	0.971149	0.159057	3.57177	1.35903	15.9432	6.2922	28.3749	6.36308	59.9061	12.2139	9006.93	22.586	73.5375	37.1585	0.307136		0.332983		1.22755			0.681536	1.69907	6.60196	2.8403	18.1677	37.439	65.691	113.169	178.571	262.937
9067702	ERC-9 Z677-2	ERC-9	677	2	3851.69	10.2872	-3.8739e-05
9067801	ERC-9 Z678-1	ERC-9	678	1	3378.5
9067901	ERC-9 Z679-1	ERC-9	679	1	4043.12
9068001	ERC-9 Z680-1	ERC-9	680	1	3713.82			0.149744	99.2251	2.09356	16.3225	24.2537	355.315	*	*	*	0.0230134	0.212987	0.535865	0.0320663	3.54676	1.66472	24.6909	10.8301	54.9305	14.196	147.878	32.7909	12198.2	96.7546	375.553	162.003	0.257632		0.110378		2.53962			0.258287	0.470795	3.64286	0.572612	18.0405	45.8599	101.734	194.786	345.692	586.612
9068101	ERC-9 Z681-1	ERC-9	681	1	3353.19	5.86309	3.32087e-05	0.206985	82.7946	2.09281	44.6153	11.1498	299.505	3.01281	0.00118406	9.1081	0.0346341	0.34849	0.687978	0.190908	4.10054	1.55391	21.0483	8.90789	43.7837	11.234	119.251	27.2399	14178.7	94.8085	193.076	90.993	0.491041	0.0252644	0.374128	64.0851	1.61907	0.00504501	15.0996	0.388711	0.770314	4.67694	3.40908	20.8573	42.8074	86.7256	160.214	275.543	464.215
9068201	ERC-9 Z682-1	ERC-9	682	1	3390.75	6.4175	1.77568e-05	0.124	53.8452	2.42752	23.3699	7.08242	182.989	*	*	*	0.0280311	0.299289	0.414283	0.169974	2.22494	0.883789	12.6513	5.31611	26.8197	6.93443	75.1591	17.2238	10516.9	33.6816	74.6158	72.8087	0.4514		0.310939		0.992771			0.314602	0.661559	2.81633	3.03525	11.3171	24.3468	52.1271	95.6135	168.783	286.547
9068301	ERC-9 Z683-1	ERC-9	683	1	3369.38
9068401	ERC-9 Z684-1	ERC-9	684	1	3560.19	6.59165	8.30518e-05	0.116331	113.776	2.19387	77.4646	4.19659	442.017	1.48621	0.00459773	6.23037	0.0709973	1.00774	1.97384	0.493177	9.08996	3.27789	38.6531	14.6976	65.6375	14.6484	137.412	27.4919	8806.84	46.9734	183.02	57.9389	0.256657	0.0108158	0.563741	123.145	1.33191	0.0195898	10.3289	0.796827	2.22754	13.4184	8.80673	46.2358	90.3	159.263	264.345	413.074	605.306
9068501	ERC-9 Z685-1	ERC-9	685	1	3579.75
9068601	ERC-9 Z686-1	ERC-9	686	1	3461.03
9068701	ERC-9 Z687-1	ERC-9	687	1	3431.92
9068801	ERC-9 Z688-1	ERC-9	688	1	3376.97
9068901	ERC-9 Z689-1	ERC-9	689	1	3401.69
9069001	ERC-9 Z690-1	ERC-9	690	1	3395.69
9069101	ERC-9 Z691-1	ERC-9	691	1	3387.92
9069201	ERC-9 Z692-1	ERC-9	692	1	4083.04
9069301	ERC-9 Z693-1	ERC-9	693	1	3396.6	5.92882	3.93394e-05	0.651819	748.19	5.95061	124.182	19.323	2055.96	*	*	*	0.120596	2.19741	6.08474	0.79001	35.6224	13.0236	171.368	67.4028	297.687	64.5943	578.72	112.824	9682.4	310.243	229.675	106.15	1.35079		0.21458		0.396867			1.35349	4.85723	41.3646	14.1073	181.192	358.778	706.09	1212.28	1873.43	2669.18
9069401	ERC-9 Z694-1	ERC-9	694	1	3381.62
9069501	ERC-9 Z695-1	ERC-9	695	1	3434.11
9069601	ERC-9 Z696-1	ERC-9	696	1	4102.78	6.04703	8.27425e-05	0.116384	126.658	1.05728	50.4084	9.97058	1502.94	*	*	*	0.484683	8.36616	12.9132	2.42513	44.3361	13.8868	153.033	54.6723	224.17	46.3588	403.385	76.9009	8771.63	138.358	159.85	30.1429	0.865548		0.124964		0.396271			5.43976	18.4928	87.785	43.3059	225.514	382.556	630.545	983.314	1410.76	1915.65
9069701	ERC-9 Z697-1	ERC-9	697	1	3440.62			0.0775261	228.477	1.18369	45.742	1.90393	989.941	*	*	*	0.128179	1.96769	3.77134	0.640468	20.272	7.27401	87.2905	33.2258	142.728	30.3881	278.18	53.7474	9282.61	83.3955	79.8886	67.5078	1.0439		0.164433		0.287184			1.43859	4.34944	25.6379	11.4369	103.113	200.386	359.664	597.587	898.228	1255.7
9069801	ERC-9 Z698-1	ERC-9	698	1	3589.66
9069901	ERC-9 Z699-1	ERC-9	699	1	3501.15
9070001	ERC-9 Z700-1	ERC-9	700	1	3480.37
9070101	ERC-9 Z701-1	ERC-9	701	1	3379.29
9070201	ERC-9 Z702-1	ERC-9	702	1	3525.57
9070301	ERC-9 Z703-1	ERC-9	703	1	4015.06
9070401	ERC-9 Z704-1	ERC-9	704	1	3403.12
9070501	ERC-9 Z705-1	ERC-9	705	1	3389.14
9070601	ERC-9 Z706-1	ERC-9	706	1	3390.7
9070701	ERC-9 Z707-1	ERC-9	707	1	3883.81
9070702	ERC-9 Z707-2	ERC-9	707	2	3370.81
9070901	ERC-9 Z709-1	ERC-9	709	1	3544.04
9071001	ERC-9 Z710-1	ERC-9	710	1	3958.02
9071101	ERC-9 Z711-1	ERC-9	711	1	3449.28
9071201	ERC-9 Z712-1	ERC-9	712	1	3356.53
9071202	ERC-9 Z712-2	ERC-9	712	2	3501.84
9071401	ERC-9 Z714-1	ERC-9	714	1	3640.03
9071501	ERC-9 Z715-1	ERC-9	715	1	3515.2
9071601	ERC-9 Z716-1	ERC-9	716	1	3529.97
9071701	ERC-9 Z717-1	ERC-9	717	1	3447.46
9071801	ERC-9 Z718-1	ERC-9	718	1	3375.16
9071901	ERC-9 Z719-1	ERC-9	719	1	3390.4
9071902	ERC-9 Z719-2	ERC-9	719	2	3452.92
9072101	ERC-9 Z721-1	ERC-9	721	1	3541.44
9072201	ERC-9 Z722-1	ERC-9	722	1	4062.19
9072301	ERC-9 Z723-1	ERC-9	723	1	3393.24
9072401	ERC-9 Z724-1	ERC-9	724	1	3383.9
9072501	ERC-9 Z725-1	ERC-9	725	1	3356.71
9072502	ERC-9 Z725-2	ERC-9	725	2	3374.07
9072701	ERC-9 Z727-1	ERC-9	727	1	4012.05
9072801	ERC-9 Z728-1	ERC-9	728	1	3380.32
9072901	ERC-9 Z729-1	ERC-9	729	1	3291.04
9073001	ERC-9 Z730-1	ERC-9	730	1	3373.83
9073101	ERC-9 Z731-1	ERC-9	731	1	3411.42
9073201	ERC-9 Z732-1	ERC-9	732	1	4018.92
9073301	ERC-9 Z733-1	ERC-9	733	1	3308.01
9073401	ERC-9 Z734-1	ERC-9	734	1	3357.59
9073501	ERC-9 Z735-1	ERC-9	735	1	3422.82
9073601	ERC-9 Z736-1	ERC-9	736	1	3405.55
9073701	ERC-9 Z737-1	ERC-9	737	1	3399.95
9073801	ERC-9 Z738-1	ERC-9	738	1	3376.44
9073901	ERC-9 Z739-1	ERC-9	739	1	3388.45
9074001	ERC-9 Z740-1	ERC-9	740	1	3361.27
9074101	ERC-9 Z741-1	ERC-9	741	1	3384.56
9074201	ERC-9 Z742-1	ERC-9	742	1	3504.84
9074301	ERC-9 Z743-1	ERC-9	743	1	3359.87
9074401	ERC-9 Z744-1	ERC-9	744	1	3375.94
9074402	ERC-9 Z744-2	ERC-9	744	2	3391.56
9074601	ERC-9 Z746-1	ERC-9	746	1	3384.48
9074701	ERC-9 Z747-1	ERC-9	747	1	3527.66
9074801	ERC-9 Z748-1	ERC-9	748	1	3389.18
9074901	ERC-9 Z749-1	ERC-9	749	1	3532.61
9075001	ERC-9 Z750-1	ERC-9	750	1	3264.26
9075101	ERC-9 Z751-1	ERC-9	751	1	3363.47
9075201	ERC-9 Z752-1	ERC-9	752	1	3388.64
9075301	ERC-9 Z753-1	ERC-9	753	1	3371.72
9075401	ERC-9 Z754-1	ERC-9	754	1	3382.85
9075501	ERC-9 Z755-1	ERC-9	755	1	3461.96
9075601	ERC-9 Z756-1	ERC-9	756	1	4020.67
9075701	ERC-9 Z757-1	ERC-9	757	1	3395.97
9075801	ERC-9 Z758-1	ERC-9	758	1	3404.37
9075901	ERC-9 Z759-1	ERC-9	759	1	3393.75
9076001	ERC-9 Z760-1	ERC-9	760	1	3316.08
9076101	ERC-9 Z761-1	ERC-9	761	1	4062.23
9076201	ERC-9 Z762-1	ERC-9	762	1	3568.24
9076301	ERC-9 Z763-1	ERC-9	763	1	3440.19
9076401	ERC-9 Z764-1	ERC-9	764	1	3684.83
9076501	ERC-9 Z765-1	ERC-9	765	1	3558.07
9076601	ERC-9 Z766-1	ERC-9	766	1	3072.56
9076701	ERC-9 Z767-1	ERC-9	767	1	3546.68
9076801	ERC-9 Z768-1	ERC-9	768	1	3377.7
9076901	ERC-9 Z769-1	ERC-9	769	1	3371.03
9077001	ERC-9 Z770-1	ERC-9	770	1	3549.89
9077101	ERC-9 Z771-1	ERC-9	771	1	3379.21
9077201	ERC-9 Z772-1	ERC-9	772	1	3394.45
9077301	ERC-9 Z773-1	ERC-9	773	1	3220.57
9077401	ERC-9 Z774-1	ERC-9	774	1	3367.88
9077501	ERC-9 Z775-1	ERC-9	775	1	3394.23
9077601	ERC-9 Z776-1	ERC-9	776	1	3607.5
9077701	ERC-9 Z777-1	ERC-9	777	1	3376.81
9077801	ERC-9 Z778-1	ERC-9	778	1	3409.07
9077901	ERC-9 Z779-1	ERC-9	779	1	3673.67
9078001	ERC-9 Z780-1	ERC-9	780	1	4085.51
9078101	ERC-9 Z781-1	ERC-9	781	1	3375.57
9078102	ERC-9 Z781-2	ERC-9	781	2	3519.87
9078301	ERC-9 Z783-1	ERC-9	783	1	3427.67
9078401	ERC-9 Z784-1	ERC-9	784	1	3413.29
9078501	ERC-9 Z785-1	ERC-9	785	1	3467.77
9078601	ERC-9 Z786-1	ERC-9	786	1	3939.03
9078701	ERC-9 Z787-1	ERC-9	787	1	3371.51
9078801	ERC-9 Z788-1	ERC-9	788	1	3388.63
9078901	ERC-9 Z789-1	ERC-9	789	1	3406.8
9079001	ERC-9 Z790-1	ERC-9	790	1	3439.22
9079101	ERC-9 Z791-1	ERC-9	791	1	4157.78
9079201	ERC-9 Z792-1	ERC-9	792	1	3381.66
9079301	ERC-9 Z793-1	ERC-9	793	1	3420.76
9079401	ERC-9 Z794-1	ERC-9	794	1	3379.89
9079501	ERC-9 Z795-1	ERC-9	795	1	3346.86
9079601	ERC-9 Z796-1	ERC-9	796	1	3372.66
9079701	ERC-9 Z797-1	ERC-9	797	1	3395.41
9079801	ERC-9 Z798-1	ERC-9	798	1	4007.19
9079901	ERC-9 Z799-1	ERC-9	799	1	3448.56
9080001	ERC-9 Z800-1	ERC-9	800	1	3533.36
9080101	ERC-9 Z801-1	ERC-9	801	1	3541.45
9080201	ERC-9 Z802-1	ERC-9	802	1	4067.86
9080301	ERC-9 Z803-1	ERC-9	803	1	3418.93
9080401	ERC-9 Z804-1	ERC-9	804	1	3380.25
9080501	ERC-9 Z805-1	ERC-9	805	1	4167.25
9080601	ERC-9 Z806-1	ERC-9	806	1	3535.67
9080701	ERC-9 Z807-1	ERC-9	807	1	3415.11
9080801	ERC-9 Z808-1	ERC-9	808	1	3386.6
9080901	ERC-9 Z809-1	ERC-9	809	1	3365.97
9081001	ERC-9 Z810-1	ERC-9	810	1	3053.84
9081101	ERC-9 Z811-1	ERC-9	811	1	3318.09
9081201	ERC-9 Z812-1	ERC-9	812	1	3377
9081301	ERC-9 Z813-1	ERC-9	813	1	4095.04
9081401	ERC-9 Z814-1	ERC-9	814	1	3386.11
9081501	ERC-9 Z815-1	ERC-9	815	1	3368
9081601	ERC-9 Z816-1	ERC-9	816	1	3424.71
9081701	ERC-9 Z817-1	ERC-9	817	1	3446.29
9081801	ERC-9 Z818-1	ERC-9	818	1	3642.22
9081901	ERC-9 Z819-1	ERC-9	819	1	3375.57
9082001	ERC-9 Z820-1	ERC-9	820	1	3320.54
9082101	ERC-9 Z821-1	ERC-9	821	1	3338.71
9082201	ERC-9 Z822-1	ERC-9	822	1	3385.1
9082301	ERC-9 Z823-1	ERC-9	823	1	3377.39
9082401	ERC-9 Z824-1	ERC-9	824	1	3526.13
9082501	ERC-9 Z825-1	ERC-9	825	1	3901.13
9082601	ERC-9 Z826-1	ERC-9	826	1	3523.3
9082701	ERC-9 Z827-1	ERC-9	827	1	3346.69
9082801	ERC-9 Z828-1	ERC-9	828	1	3388.71
9082901	ERC-9 Z829-1	ERC-9	829	1	3430.48
9083001	ERC-9 Z830-1	ERC-9	830	1	3403.12
9083101	ERC-9 Z831-1	ERC-9	831	1	3396.21
9083201	ERC-9 Z832-1	ERC-9	832	1	3384.57
9083301	ERC-9 Z833-1	ERC-9	833	1	3474.94
9083401	ERC-9 Z834-1	ERC-9	834	1	3378.48
9083501	ERC-9 Z835-1	ERC-9	835	1	4059.76
9083601	ERC-9 Z836-1	ERC-9	836	1	3914.47
9083701	ERC-9 Z837-1	ERC-9	837	1	3993.66
9083801	ERC-9 Z838-1	ERC-9	838	1	3375.39
9083901	ERC-9 Z839-1	ERC-9	839	1	3371.44
9084001	ERC-9 Z840-1	ERC-9	840	1	3359.03
9084101	ERC-9 Z841-1	ERC-9	841	1	3615.35
9084201	ERC-9 Z842-1	ERC-9	842	1	3390.57
9084301	ERC-9 Z843-1	ERC-9	843	1	5079.01
9084401	ERC-9 Z844-1	ERC-9	844	1	4062.49
9084501	ERC-9 Z845-1	ERC-9	845	1	3448.4
9084601	ERC-9 Z846-1	ERC-9	846	1	3385.6	6.30937	-2.41917e-05
9084701	ERC-9 Z847-1	ERC-9	847	1	3577.53
9084801	ERC-9 Z848-1	ERC-9	848	1	4035.2
9084802	ERC-9 Z848-2	ERC-9	848	2	3346.6
9085001	ERC-9 Z850-1	ERC-9	850	1	4061.02
9085101	ERC-9 Z851-1	ERC-9	851	1	3062.02
9085201	ERC-9 Z852-1	ERC-9	852	1	3354.64
9085301	ERC-9 Z853-1	ERC-9	853	1	4200.66
9085401	ERC-9 Z854-1	ERC-9	854	1	3545.21
9085501	ERC-9 Z855-1	ERC-9	855	1	3443.83
9085601	ERC-9 Z856-1	ERC-9	856	1	3388.34
9085701	ERC-9 Z857-1	ERC-9	857	1	3385.69
9085801	ERC-9 Z858-1	ERC-9	858	1	3371.3
9085901	ERC-9 Z859-1	ERC-9	859	1	3334.72
9086001	ERC-9 Z860-1	ERC-9	860	1	3380.25
9086101	ERC-9 Z861-1	ERC-9	861	1	3569.64
9086201	ERC-9 Z862-1	ERC-9	862	1	4108.69
9086301	ERC-9 Z863-1	ERC-9	863	1	3351.5
9086401	ERC-9 Z864-1	ERC-9	864	1	3387.36	6.18265	-7.35865e-06
9086501	ERC-9 Z865-1	ERC-9	865	1	3386.66
9086601	ERC-9 Z866-1	ERC-9	866	1	3390.51
9086701	ERC-9 Z867-1	ERC-9	867	1	3672.31
9086801	ERC-9 Z868-1	ERC-9	868	1	4029.31
9086901	ERC-9 Z869-1	ERC-9	869	1	3387.38
9087001	ERC-9 Z870-1	ERC-9	870	1	3594.81
9087101	ERC-9 Z871-1	ERC-9	871	1	3330.14
9087201	ERC-9 Z872-1	ERC-9	872	1	3587.22
9087202	ERC-9 Z872-2	ERC-9	872	2	3372.44
9087401	ERC-9 Z874-1	ERC-9	874	1	4146.42
9087501	ERC-9 Z875-1	ERC-9	875	1	3382.96
9087601	ERC-9 Z876-1	ERC-9	876	1	3385.81
9087701	ERC-9 Z877-1	ERC-9	877	1	3397.38
9087801	ERC-9 Z878-1	ERC-9	878	1	3388.58
9087901	ERC-9 Z879-1	ERC-9	879	1	3358.88
9088001	ERC-9 Z880-1	ERC-9	880	1	3380.73
9088002	ERC-9 Z880-2	ERC-9	880	2	3384.06
9088201	ERC-9 Z882-1	ERC-9	882	1	3546.05
9088301	ERC-9 Z883-1	ERC-9	883	1	3481.24
9088401	ERC-9 Z884-1	ERC-9	884	1	3593.04
9088501	ERC-9 Z885-1	ERC-9	885	1	3376.03
9088601	ERC-9 Z886-1	ERC-9	886	1	3468.28
9088701	ERC-9 Z887-1	ERC-9	887	1	3402.92
9088801	ERC-9 Z888-1	ERC-9	888	1	3365.85
9088901	ERC-9 Z889-1	ERC-9	889	1	3390.55
9089001	ERC-9 Z890-1	ERC-9	890	1	3369.11
9089101	ERC-9 Z891-1	ERC-9	891	1	3441.58
9089201	ERC-9 Z892-1	ERC-9	892	1	3393.22
9089301	ERC-9 Z893-1	ERC-9	893	1	3359.35
9089401	ERC-9 Z894-1	ERC-9	894	1	3388.37
9089501	ERC-9 Z895-1	ERC-9	895	1	3372.74
9089601	ERC-9 Z896-1	ERC-9	896	1	3334.02
9089701	ERC-9 Z897-1	ERC-9	897	1	3516.95
9089801	ERC-9 Z898-1	ERC-9	898	1	3385.22
9089901	ERC-9 Z899-1	ERC-9	899	1	4182.11
9090001	ERC-9 Z900-1	ERC-9	900	1	3397.02
9090101	ERC-9 Z901-1	ERC-9	901	1	3371.4
9090201	ERC-9 Z902-1	ERC-9	902	1	3532.9
9090301	ERC-9 Z903-1	ERC-9	903	1	3386.88
9090401	ERC-9 Z904-1	ERC-9	904	1	3381.64
9090501	ERC-9 Z905-1	ERC-9	905	1	3385.24
9090601	ERC-9 Z906-1	ERC-9	906	1	3557.31
9090701	ERC-9 Z907-1	ERC-9	907	1	3358.57
9090801	ERC-9 Z908-1	ERC-9	908	1	3390.84
9090901	ERC-9 Z909-1	ERC-9	909	1	3300.77
9091001	ERC-9 Z910-1	ERC-9	910	1	3030.54
9091101	ERC-9 Z911-1	ERC-9	911	1	3368
9091201	ERC-9 Z912-1	ERC-9	912	1	3348.99
9091301	ERC-9 Z913-1	ERC-9	913	1	3323.65
9091401	ERC-9 Z914-1	ERC-9	914	1	3383
9091501	ERC-9 Z915-1	ERC-9	915	1	3452.39
9091601	ERC-9 Z916-1	ERC-9	916	1	3447.21
9091701	ERC-9 Z917-1	ERC-9	917	1	3574.79
9091801	ERC-9 Z918-1	ERC-9	918	1	3390.94
9091901	ERC-9 Z919-1	ERC-9	919	1	3458.34
9092001	ERC-9 Z920-1	ERC-9	920	1	3388.02
9092101	ERC-9 Z921-1	ERC-9	921	1	3721.97
9092201	ERC-9 Z922-1	ERC-9	922	1	3380.86
9092301	ERC-9 Z923-1	ERC-9	923	1	3363.62
9092401	ERC-9 Z924-1	ERC-9	924	1	3520.89
9092501	ERC-9 Z925-1	ERC-9	925	1	3384.19
9092601	ERC-9 Z926-1	ERC-9	926	1	3462.22
9092701	ERC-9 Z927-1	ERC-9	927	1	3393.79
9092801	ERC-9 Z928-1	ERC-9	928	1	3351.56
9092901	ERC-9 Z929-1	ERC-9	929	1	3374.36
9093001	ERC-9 Z930-1	ERC-9	930	1	3480.84
9093101	ERC-9 Z931-1	ERC-9	931	1	3305.11
9093201	ERC-9 Z932-1	ERC-9	932	1	3360.56
9093301	ERC-9 Z933-1	ERC-9	933	1	3381.83
9093401	ERC-9 Z934-1	ERC-9	934	1	3821.78
9093501	ERC-9 Z935-1	ERC-9	935	1	3396.78
9093601	ERC-9 Z936-1	ERC-9	936	1	3325.65
9093701	ERC-9 Z937-1	ERC-9	937	1	3410.54
9093801	ERC-9 Z938-1	ERC-9	938	1	4028.91
9093901	ERC-9 Z939-1	ERC-9	939	1	4024.44
9094001	ERC-9 Z940-1	ERC-9	940	1	3646.94
9094101	ERC-9 Z941-1	ERC-9	941	1	3471.84
9094201	ERC-9 Z942-1	ERC-9	942	1	3352.56
9094301	ERC-9 Z943-1	ERC-9	943	1	3373.86
9094401	ERC-9 Z944-1	ERC-9	944	1	3300.4
9094501	ERC-9 Z945-1	ERC-9	945	1	3535.2
9094601	ERC-9 Z946-1	ERC-9	946	1	3367.56
9094701	ERC-9 Z947-1	ERC-9	947	1	3395.36
9094801	ERC-9 Z948-1	ERC-9	948	1	3505.96
9094901	ERC-9 Z949-1	ERC-9	949	1	3984.56
9095001	ERC-9 Z950-1	ERC-9	950	1	4006.02
9095101	ERC-9 Z951-1	ERC-9	951	1	3421.99
9095201	ERC-9 Z952-1	ERC-9	952	1	3706.41
9095301	ERC-9 Z953-1	ERC-9	953	1	3368.32
9095401	ERC-9 Z954-1	ERC-9	954	1	3230.02
9095501	ERC-9 Z955-1	ERC-9	955	1	3580.39
9095601	ERC-9 Z956-1	ERC-9	956	1	3394.04
9095701	ERC-9 Z957-1	ERC-9	957	1	3442.28
9095801	ERC-9 Z958-1	ERC-9	958	1	3365.11
9095901	ERC-9 Z959-1	ERC-9	959	1	3349.37
9096001	ERC-9 Z960-1	ERC-9	960	1	3385.05
9096101	ERC-9 Z961-1	ERC-9	961	1	3398.64
9096201	ERC-9 Z962-1	ERC-9	962	1	3551
9096301	ERC-9 Z963-1	ERC-9	963	1	3384.2
9096401	ERC-9 Z964-1	ERC-9	964	1	3378.51
9096501	ERC-9 Z965-1	ERC-9	965	1	4001.42
9096601	ERC-9 Z966-1	ERC-9	966	1	3372.91
9096602	ERC-9 Z966-2	ERC-9	966	2	3370.57
9096801	ERC-9 Z968-1	ERC-9	968	1	3366.32
9096901	ERC-9 Z969-1	ERC-9	969	1	3891.08
9097001	ERC-9 Z970-1	ERC-9	970	1	3371.51
9097101	ERC-9 Z971-1	ERC-9	971	1	3416.68
9097201	ERC-9 Z972-1	ERC-9	972	1	3981.87
9097301	ERC-9 Z973-1	ERC-9	973	1	3414.56
9097401	ERC-9 Z974-1	ERC-9	974	1	3515.45
9097501	ERC-9 Z975-1	ERC-9	975	1	3510.76
9097601	ERC-9 Z976-1	ERC-9	976	1	3557.84
9097701	ERC-9 Z977-1	ERC-9	977	1	3387.1
9097801	ERC-9 Z978-1	ERC-9	978	1	3372.61
9097901	ERC-9 Z979-1	ERC-9	979	1	3105.4
9098001	ERC-9 Z980-1	ERC-9	980	1	3343.37
9098101	ERC-9 Z981-1	ERC-9	981	1	3375.67
9098201	ERC-9 Z982-1	ERC-9	982	1	3386.86
9098301	ERC-9 Z983-1	ERC-9	983	1	3421.69
9098401	ERC-9 Z984-1	ERC-9	984	1	3379.34
9098501	ERC-9 Z985-1	ERC-9	985	1	3311.56
9098601	ERC-9 Z986-1	ERC-9	986	1	3438.77
9098701	ERC-9 Z987-1	ERC-9	987	1	3385.56
9098801	ERC-9 Z988-1	ERC-9	988	1	3380.45
9098901	ERC-9 Z989-1	ERC-9	989	1	3351.91
9099001	ERC-9 Z990-1	ERC-9	990	1	3406.51
9099101	ERC-9 Z991-1	ERC-9	991	1	3446.94
9099201	ERC-9 Z992-1	ERC-9	992	1	4079.57
9099301	ERC-9 Z993-1	ERC-9	993	1	3344.91
9099401	ERC-9 Z994-1	ERC-9	994	1	3547.01
9099501	ERC-9 Z995-1	ERC-9	995	1	3516.3
9099601	ERC-9 Z996-1	ERC-9	996	1	4099.05
9099602	ERC-9 Z996-2	ERC-9	996	2	3546.41
9099801	ERC-9 Z998-1	ERC-9	998	1	3546.71
9099901	ERC-9 Z999-1	ERC-9	999	1	3514.1
9099902	ERC-9 Z999-2	ERC-9	999	2	3380.55
9100101	ERC-9 Z1001-1	ERC-9	1001	1	3363.39
9100201	ERC-9 Z1002-1	ERC-9	1002	1	3546.27
9100301	ERC-9 Z1003-1	ERC-9	1003	1	3389.88
[truncated: 44 more rows]
[truncated: 10 more columns]
