# Supplementary material for: Contemporaneous mobile- and stagnant-lid tectonics on the Hadean Earth
Source: Nature. 2026 Feb 4;650(8102):636–41. doi: 10.1038/s41586-025-10066-2 (PMC12916489; doi:10.1038/s41586-025-10066-2)
Supplement: Supplementary file 2 — Trace element standards run in three sessions in 2022–2024 [file 41586_2025_10066_MOESM2_ESM.xlsx]

## Sheet: August 2022
File	Comment	SiO2 (wt%)	27Al	28Si	28	31P	40Ca	45Sc	48Ti	56Fe	89Y	90Zr	90	93Nb	92Zr 1H	91Zr 16O2	123	139La	140Ce	141Pr	145Nd	147Sm	153Eu	157Gd	159Tb	163Dy	165Ho	166Er	169Tm	172Yb	175Lu	178Hf	90Zr2	180	181Ta	90Zr2 16O3	228	232Th	238U	IP (nA)	Date/Time	X	Y	DTFA-X	DTFA-Y	Chamber Pressure
	NIST610
	Xi/Si (Mean)		0.170382			6.08011e-05	1.26478	0.00470792	0.00272743	0.00132529	0.00185745	0.000511933		0.000631563				0.00133883	0.00120356	0.00153877	0.000126694	0.000274907	0.00110448	0.000167452	0.00107289	0.00027673	0.00107121	0.000325284	0.00100887	0.000236535	0.000556971	4.70306e-05			6.50438e-05			0.000207617	0.000254145
	mean, 1 SE (%)		1.22684			2.76369	4.6077	2.63608	1.10247	2.16189	0.71152	1.1402		2.47819				1.20696	1.54541	2.35303	2.20113	2.16257	2.12292	2.34908	2.49598	2.77303	2.25203	2.23333	1.88208	2.26609	2.40896	1.99157			2.04796			1.81957	2.08383
	1 SD (%)		2.84897			4.20931	24.4825	14.9648	3.7418	6.54973	1.5753	1.81636		2.80589				2.28727	3.09044	5.38561	3.88817	3.5645	1.87902	3.51379	2.99653	6.3625	4.56222	4.15361	2.34156	3.29823	4.25646	4.3987			5.97968			3.9388	3.35644
	n		13			13	13	13	13	13	13	13		13				13	13	13	13	13	13	13	13	13	13	13	13	13	13	13			13			13	13
	NIST610 RSF Mean		911.237			78466.7	897.319	1305.1	2216.52	4804.36	3373.92	11969.5		9250.13				4758.91	5182.65	3890.72	47364.8	22826.8	5815.34	34929.4	5748.94	21468.4	5843.8	18242.4	5800.35	27177.7	10871.6	123714			80651.1			30231.9	25053.4
	1 SE (%)		0.790162			1.16745	6.79022	4.1505	1.03779	1.81657	0.436911	0.503768		0.778215				0.634373	0.857134	1.4937	1.07838	0.988616	0.588792	0.974551	0.831088	1.76464	1.26533	1.152	0.649432	0.914764	1.18053	1.21998			1.65846			1.09243	0.930908
	91500
	91500 (Wiedenbeck et al 2004)					24			5		147			0.79				0.009	2.56	0.022	0.25	0.44	0.22	1.99	0.82	11.1	4.72	24.2	6.42	67	13.6	5895						29.9	80
	91500 (Coble et al 2018)		11			13.9	1.9	1.17	4.73	3.4	145			2.03				0.015	2.6	0.019	0.23	0.38	0.2	1.8	0.83	10.4	4.6	24.1	6.1	61.4	14.2	6030			0.54			28.6	81.3
	91500 (Preferred)		11			13.9	1.9	1.17	4.73	3.4	147			2.03				0.009	2.56	0.019	0.25	0.44	0.22	1.99	0.82	11.1	4.72	24.2	6.42	67	13.6	6030			0.54			29.9	80
	91500 (Wiedenbeck et al 2004)					24			5		147			0.79				0.009	2.56	0.022	0.25	0.44	0.22	1.99	0.82	11.1	4.72	24.2	6.42	67	13.6	5895						29.9	80
	91500 (Coble et al 2018)		11			13.9	1.9	1.17	4.73	3.4	145			2.03				0.015	2.6	0.019	0.23	0.38	0.2	1.8	0.83	10.4	4.6	24.1	6.1	61.4	14.2	6030			0.54			28.6	81.3
	91500 (Preferred)		11			13.9	1.9	1.17	4.73	3.4	147			2.03				0.009	2.56	0.019	0.25	0.44	0.22	1.99	0.82	11.1	4.72	24.2	6.42	67	13.6	6030			0.54			29.9	80
	Xi/Si (Mean)		0.000824188			3.90176e-06	3.96976e-05	6.05418e-05	5.75211e-05	4.16133e-05	0.000983318	0.932738		2.02721e-06				1.38203e-08	9.91112e-06	1.73905e-07	1.71354e-07	5.20087e-07	1.19807e-06	1.02524e-06	2.66884e-06	1.12326e-05	1.67379e-05	2.71197e-05	2.53884e-05	7.12937e-05	2.34907e-05	0.000540527	0.000391404		1.0164e-07	0.00269432		6.33375e-06	4.0367e-05
	mean, 1 SE (%)		29.4409			5.51595	23.2367	1.99735	2.51109	7.1745	0.692243	0.856151		3.10293				23.6101	1.67434	8.80407	9.62173	4.53184	3.60911	5.89637	4.8788	3.93426	3.16989	3.13761	2.2535	2.24938	2.3251	1.74036	4.97437		11.5533	3.10232		2.55643	1.82784
	1 SD (%)		217.284			7.07371	35.4511	9.68164	9.3998	208.698	2.90447	2.06473		4.36925				24.5822	6.05795	14.0668	12.2535	8.82471	7.03139	9.18708	7.11782	10.1804	8.66162	7.60622	4.96585	5.77056	5.64321	4.21605	3.82522		12.8821	4.44806		5.15822	5.78811
	n		34			34	34	34	34	34	34	34		34				34	34	34	34	34	34	34	34	34	34	34	34	34	34	34	34		34	34		34	34
	Conc. (μg/g) RSFzrc	32.69	24.5512			12.3845	1.16446	2.58294	4.38978	6.53556	147			1.61316				0.00287348	2.24419	0.0295616	0.354596	0.518688	0.22	1.99	0.82	11.1	4.72	24.2	6.42	67	13.6	6030			0.54			29.9	80
																		0.0122432	3.72048	0.33178	0.783811	3.52609	3.92857	10.1221	22.5895	45.7355	84.8921	152.297	265.289	412.308	559.671
	M127
	M127 (Nasdala et al 2016)	32.69				124.44					785			1.61				0.35	16.9	0.18	1.95	3.95	0.39	15.6	5.55	67.1	25.7	121	28	286	53.7	12400						413	896
																		1.49127	28.0172	2.0202	4.31034	26.8525	6.96429	79.3489	152.893	276.473	462.23	761.485	1157.02	1760	2209.88
	Xi/Si (Mean)		0.00015938			5.7096e-05	3.56673e-05	0.000707757	7.68899e-05	1.18239e-05	0.00633153	0.93117		1.54769e-05				2.77048e-08	7.1377e-05	6.24186e-07	9.26236e-07	4.43891e-06	1.41724e-06	8.26094e-06	1.90447e-05	7.32295e-05	0.000101109	0.000148595	0.000123589	0.000325815	0.000110323	0.00120607	0.000391707		3.73289e-07	0.00273289		9.72152e-05	0.000472902
	mean, 1 SE (%)		11.6782			3.74437	24.3563	1.49836	1.02278	10.1102	0.549212	0.757744		2.15128				16.6262	1.19743	4.36129	3.73777	1.7968	3.64811	2.87766	2.31837	2.48802	1.98934	1.95479	1.33616	1.96564	1.61283	1.9665	4.54209		4.61319	2.41021		1.06194	1.15149
	1 SD (%)		6.69416			3.12971	20.4617	5.48802	2.24075	8.7808	1.9637	1.42933		3.22266				16.5424	3.07158	7.1956	4.66893	3.29796	4.61537	5.68976	4.91464	6.38608	6.64288	5.02841	3.72083	4.49164	3.99757	4.83207	2.18457		6.63328	2.0247		3.51376	3.0179
	n		18			18	18	18	18	18	18	18		18				18	18	18	18	18	18	18	18	18	18	18	18	18	18	18	18		18	18		18	18
	Conc. (μg/g) RSFzrc	32.69	4.74767			181.227	1.04624	30.1955	5.86792	1.857	946.524			12.3158				0.00576033	16.162	0.106103	1.91674	4.42697	0.260246	16.0345	5.85146	72.3651	28.5121	132.597	31.252	306.192	63.8717	13454.6			1.98324			458.928	937.204
																		0.0245434	26.7938	1.19084	4.23682	30.095	4.64725	81.5591	161.197	298.167	512.808	834.469	1291.4	1884.26	2628.47
	GZ7
	GZ7 (Nasdala et al 2018)	32.69				180			25.08		572			12.8				0.024	71.3	0.182	2.65	4.14	0.513	15	4.71	53.3	18.5	82.6	18	179	29.8	10060			3.82			611	680
																		0.102258	118.203	2.04265	5.85765	28.1441	9.16071	76.297	129.752	219.613	332.734	519.824	743.802	1101.54	1226.34
	Xi/Si (Mean)		0.000447062			5.67094e-05	6.61507e-05	0.000561452	0.000328634	1.37687e-05	0.00485418	0.925699		3.02706e-05				1.17019e-07	0.000332784	1.35647e-06	1.56099e-06	5.61867e-06	3.05274e-06	8.34321e-06	1.79307e-05	6.00099e-05	7.55148e-05	0.000104368	8.19288e-05	0.000204497	6.4023e-05	0.00103917	0.000386553		5.28284e-07	0.00271055		0.000161391	0.000399516
	mean, 1 SE (%)		6.24083			4.1587	20.0225	2.33994	1.21101	7.19727	0.68568	0.846735		1.78591				10.6949	1.33545	3.07556	3.35505	2.05023	2.44895	3.63402	2.58365	3.27688	3.76088	3.35452	3.57185	2.98825	1.80002	1.83683	5.22148		5.78411	2.83089		1.38071	1.44065
	1 SD (%)		3.62026			4.60437	80.346	10.7289	2.83306	8.78988	2.84627	0.831113		2.70617				7.83644	6.2356	8.19653	5.80128	6.21126	4.77549	8.62802	7.82958	13.2256	10.7656	8.87387	6.99734	7.56958	5.48366	5.19035	2.45301		6.72139	3.35719		4.97092	3.60013
	n		9			9	9	9	9	9	9	9		9				9	9	9	9	9	9	9	9	9	9	9	9	9	9	9	9		9	9		9	9
	Conc. (μg/g) RSFzrc	32.69	13.3172			180	1.94042	23.9537	25.08	2.16243	725.669			24.0879				0.0243303	75.3529	0.230582	3.23027	5.60356	0.560572	16.1942	5.50918	59.3015	21.2948	93.1323	20.7174	192.181	37.0662	11592.8			2.80671			761.883	791.768
	CI Norm																	0.103665	124.922	2.5879	7.1403	38.0935	10.0102	82.3713	151.768	244.341	383	586.106	856.092	1182.65	1525.36
	RSF Zircon
	Correction Factor		1			0.808133	1	1	0.949448	1	0.737779			0.38				0.748221	0.748221	0.748221	0.748221	0.748221	1.03526	0.588274	0.611662	0.710185	0.677437	0.668292	0.749842	0.945374	0.613855	0.362522			0.496245			0.209348	0.413254
	RSFzrc		911.237			97096.2	897.319	1305.1	2334.53	4804.36	4573.08			24342.4				6360.29	6926.64	5199.96	63303.2	30508.1	5617.28	59376.1	9398.88	30229.3	8626.34	27297.1	7735.43	28748.1	17710.4	341260			162523			144409	60624.6
	Reference Material					GZ7			GZ7		91500			*GZ7				91500	91500	91500	91500	91500	91500	91500	91500	91500	91500	91500	91500	91500	91500	91500			91500			91500	91500
	Literature Reference					N2018			N2018		W2004							W2004	W2004	W2004	W2004	W2004	W2004	W2004	W2004	W2004	W2004	W2004	W2004	W2004	W2004	C2018			C2018			W2004	W2004
*Based on internal intercalibration of GZ7 with MAD-559

## Sheet: February 2023
File	Comment	SiO2 (wt%)	26	27Al	28Si	28	31P	40Ca	45Sc	48Ti	56Fe	89Y	90Zr	90	93Nb	92Zr 1H	91Zr 16O2	123	139La	140Ce	141Pr	145Nd	147Sm	153Eu	157Gd	159Tb	163Dy	165Ho	166Er	169Tm	172Yb	175Lu	178Hf	90Zr2	180	181Ta	90Zr2 16O3	228	232Th	238U	IP (nA)	Date/Time	X	Y	DTFA-X	DTFA-Y	Chamber Pressure

	NIST610 (all data)
		71.79		11146			342.5	81475	441.1	434	457.1	449.9	439.9		419.4				457.4	447.8	429.8	430.8	450.5	461.1	419.9	442.8	426.5	449.4	426	420.1	461.5	434.7	417.7			376.6			450.6	457.1									200
	Xi/Si (Mean)		-5.14e-05	0.177			6.51e-05	1.42	0.00552	0.00288	0.00134	0.00198	0.00052		0.000651				0.00144	0.0013	0.00169	0.000139	0.000301	0.00123	0.000188	0.00119	0.000313	0.00119	0.000358	0.00111	0.000268	0.000618	4.97e-05			6.69e-05			0.00022	0.000273
	mean, 1 SE (%)		11.19	0.93			3.92	3.61	0.96	1.04	4.14	0.78	1.39		2.1				1.15	1.08	1.06	1.17	1.22	1.11	1.31	1.28	1.38	1.35	1.45	1.53	1.55	1.61	2.42			2.62			1.46	1.54
	1 SD (%)		140.83	1.68			4.31	19.63	3.91	4.79	10.94	3.89	4.1		4.5				4.25	3.91	3.87	4.24	4.55	4.37	4.56	4.22	4.37	4.31	4.5	4.56	4.67	5.3	5.89			5.74			5.06	4.7
	n		25	25			25	25	25	25	25	25	25		25				25	25	25	25	25	25	25	25	25	25	25	25	25	25	25			24			25	25
	NIST610 RSF			876			73300	801	1110	2100	4750	3170	11800		8980				4420	4790	3550	43200	20800	5240	31200	5170	19000	5270	16600	5250	24000	9800	117000			78400			28500	23300
	1 SE(%)			0.34			0.86	3.93	0.78	0.96	2.19	0.78	0.82		0.9				0.85	0.78	0.77	0.85	0.91	0.87	0.91	0.84	0.87	0.86	0.9	0.91	0.93	1.06	1.18			1.17			1.01	0.94
	MAD-559 (all data)
	MAD-559 (Coble et al 2018)			5.4			104	2.4	5.6	3.86	5.9	532			6.7				0.01	10.2	0.07	1.25	2.5	0.35	11.7	4.2	41.5	14.7	64.6	14.6	137	32.5	17350			1.8			483	3940
																			0.06	16.91	0.76	2.76	17	6.25	59.51	115.7	170.99	264.39	406.54	603.31	843.08	1337.45
	Xi/Si (Mean)		-9.49e-06	0.000276			2.66e-05	7.59e-06	0.000207	5.58e-05	2.44e-05	0.0038			8.31e-06	3.78e-06	0.0104		9.25e-09	4.54e-05	3.34e-07	5.91e-07	3.86e-06	2.31e-06	7.08e-06	1.49e-05	5.1e-05	6.16e-05	8.42e-05	6.91e-05	0.00019	6.05e-05	0.00149	0.000368		1.6e-07	0.00293		0.000114	0.00217
	mean, 1 SE (%)		-75.99	21.58			4.96	29.81	0.99	1.61	2.45	0.41			1.69	5.62	1.49		23.95	1.06	5.79	5.09	2.23	3.59	2.08	1.42	1.29	1.24	1.26	1.31	1.94	1.58	1.21	4.11		6.48	1.51		1.18	1.2
	1 SD (%)		945.59	7.06			2.39	21.5	1.7	2.72	33.79	2.42			3.71	8.07	1.83		35.19	3.17	7.88	7.51	4.71	5.59	3.46	3.21	3.39	3.13	3.24	3.01	3.74	4.21	4.23	2.76		9.86	3.07		4.12	3.67
	n		21	21			21	21	21	21	21	21			21	21	21		21	21	21	21	21	21	21	21	21	21	21	21	21	21	21	21		11	21		21	21
	Conc. Ug/g RSFzrc	32.69		7.92			81.48	0.2	7.55	4.12	3.79	629.23			6.7				0	10.35	0.06	1.22	3.62	0.46	14.27	4.75	50.72	17.68	77	17.91	176.63	36.35	16318.5			1.43			649.11	4935.75
	CI Norm																		0.01	17.15	0.63	2.69	24.63	8.29	72.56	130.9	208.98	318.07	484.57	739.89	1086.94	1495.79
	91500 (all data)
	91500 (Wiedenbeck et al 2004)						24			5		147			0.79				0.01	2.56	0.02	0.25	0.44	0.22	1.99	0.82	11.1	4.72	24.2	6.42	67	13.6	5895						29.9	80
	91500 (Coble et al 2018)			11			13.9	1.9	1.17	4.73	3.4	145			2.03				0.02	2.6	0.02	0.23	0.38	0.2	1.8	0.83	10.4	4.6	24.1	6.1	61.4	14.2	6030			0.54			28.6	81.3
	91500 (Preferred)			11			13.9	1.9	1.17	4.73	3.4	147			2.03				0.01	2.56	0.02	0.25	0.44	0.22	1.99	0.82	11.1	4.72	24.2	6.42	67	13.6	6030			0.54			29.9	80
	Xi/Si (Mean)		-6.45e-05	0.000651			3.97e-06	7.98e-06	6.74e-05	5.66e-05	2.57e-05	0.000887	0.867		1.82e-06	2.93e-06	0.0102		5.27e-09	9.23e-06	9.18e-08	1.24e-07	4.69e-07	1.09e-06	9.87e-07	2.57e-06	1.12e-05	1.64e-05	2.65e-05	2.48e-05	7.22e-05	2.26e-05	0.000552	0.000399		6.03e-08	0.0029		5.23e-06	3.51e-05
	mean, 1 SE (%)		361.08	26.72			9.78	28.44	1.38	2.71	6.57	0.53	0.65		3.15	7.48	1.56		38.07	1.68	12.99	10.61	5.6	4.04	4.71	3.21	1.73	1.43	1.46	1.58	2.11	1.86	1.46	4.07		14.01	0.98		3.1	2.02
	1 SD (%)		225.01	99.08			8.3	18	3.21	5.72	297.49	6.69	1.27		5.51	7.59	3.44		36.16	7.22	20.78	13.25	10.64	10.45	11.14	8.66	7.21	7.05	6.86	6.51	6.48	6.52	4.21	1.76		11.48	2.93		10.95	9.33
	n		41	41			41	41	41	41	41	41	41		41	41	41		41	41	41	41	41	41	41	41	41	41	41	41	41	41	41	41		26	41		41	41
	Conc. Ug/g RSFzrc	32.69		18.64			12.15	0.21	2.45	4.18	3.99	147			1.47				0	2.1	0.02	0.26	0.44	0.22	1.99	0.82	11.1	4.72	24.2	6.42	67	13.6	6030			0.54			29.9	80
	CI Norm																		0	3.49	0.17	0.56	2.99	3.93	10.12	22.59	45.74	84.89	152.3	265.29	412.31	559.67
	GZ7 (all data)
	GZ7 (Nasdala et al 2018)						180			25.08		572			12.8				0.02	71.3	0.18	2.65	4.14	0.51	15	4.71	53.3	18.5	82.6	18	179	29.8	10060			3.82			611	680
																			0.1	118.2	2.04	5.86	28.14	9.16	76.3	129.75	219.61	332.73	519.82	743.8	1101.54	1226.34
	Xi/Si (Mean)		-6.22e-05	0.000495			5.88e-05	1.59e-05	0.000604	0.00034	9.03e-06	0.00483	0.86		2.96e-05	2.6e-06	0.0103		1.09e-07	0.000343	1.27e-06	1.54e-06	5.95e-06	3.21e-06	9.13e-06	1.92e-05	6.86e-05	8.44e-05	0.000115	9.12e-05	0.000233	6.77e-05	0.00099	0.000393		4.74e-07	0.00287		0.000155	0.000398
	mean, 1 SE (%)		-113.18	5.88			4.22	22.19	1.29	1.11	2.67	0.79	1.05		1.69	9.98	1.52		12.17	1.34	3.61	3.46	2.2	3.61	2.06	2.02	1.48	1.72	1.61	1.81	2.43	1.93	1.49	3.46		4.5	1.11		1.16	1.75
	1 SD (%)		220.42	5.56			1.86	161.54	2.83	3.48	6.77	2.92	1.36		3.01	15.35	2.5		9.67	3.56	5.82	6.92	4.59	4.91	4.79	5.14	3.53	4.34	4.27	4.66	5.11	5.29	4.24	2.07		6.89	4.48		5.15	4.88
	n		12	12			12	12	12	12	12	12	12		12	12	12		12	12	12	12	12	12	12	12	12	12	12	12	12	12	12	12		8	12		12	12
	Conc. Ug/g RSFzrc	32.69		14.17			180	0.42	21.99	25.08	1.4	800.43			23.84				0.02	78.17	0.22	3.17	5.59	0.65	18.4	6.14	68.22	24.23	104.92	23.62	215.68	40.72	10809.7			4.25			887.13	906.5
	CI Norm																		0.1	129.59	2.42	7.01	37.99	11.53	93.61	169.16	281.11	435.79	660.26	976	1327.25	1675.74
	M127 (all data)
	M127 (Nasdala et al 2016)						248					785			1.61				0.35	16.9	0.18	1.95	3.95	0.39	15.6	5.55	67.1	25.7	121	28	286	53.7	12400						413	896
																			1.49	28.02	2.02	4.31	26.85	6.96	79.35	152.89	276.47	462.23	761.49	1157.02	1760	2209.88
	Xi/Si (Mean)		-1.99e-05	0.000193			5.94e-05	1.58e-05	0.000762	8.15e-05	6.57e-06	0.00648	0.873		1.53e-05	3.59e-06	0.0104		1.93e-08	7.38e-05	5.88e-07	9.46e-07	4.73e-06	1.53e-06	9.2e-06	2.11e-05	8.18e-05	0.00011	0.000161	0.000135	0.000367	0.000118	0.0012	0.000399		3.41e-07	0.00293		9.71e-05	0.000487
	mean, 1 SE (%)		-101.3	15.99			4.55	25.83	1.88	2.27	5.84	0.88	1.1		2.01	5.85	1.68		21.82	1.27	5.36	4.07	2.6	3.77	2.06	1.77	1.47	1.49	1.5	1.66	2.24	1.75	1.46	4.09		5.06	1.23		1.25	1.79
	1 SD (%)		741.09	6.76			3.49	143.58	5.8	6	13.07	5.2	5.43		6.31	15.36	4.82		19.07	5.04	6.15	8.07	5.39	5.6	5.54	5.39	5.47	5.62	5.46	5.1	5.37	5.92	6.71	4.83		6.83	4.57		6.28	6.34
	n		21	21			21	21	21	21	21	21	21		21	21	21		21	21	21	21	21	21	21	21	21	21	21	21	21	21	21	21		11	21		21	21
	Conc. Ug/g RSFzrc	32.69		5.54			181.81	0.41	27.74	6.01	1.02	1074.13			12.33				0	16.82	0.1	1.95	4.44	0.31	18.56	6.74	81.32	31.7	147.6	35.01	340.72	70.63	13083.1			3.06			555.07	1108.58
	CI Norm																		0.02	27.89	1.12	4.3	30.17	5.51	94.38	185.55	335.05	570.14	928.9	1446.66	2096.73	2906.78
	All Data
	Correction Factor			1			0.783	1	1	0.931	1	0.625			0.364				0.687	0.687	0.687	0.687	0.725	0.851	0.506	0.53	0.625	0.6	0.592	0.663	0.847	0.533	0.351			0.286			0.163	0.335
	RSFzrc			876			93600	801	1110	2260	4750	5070			24700				6440	6970	5170	62900	28700	6160	61700	9760	30400	8780	28000	7930	28400	18400	334000			274000			175000	69700
	Reference Material						GZ7			GZ7		91500			MAD-559				91500	91500	91500	91500	91500	91500	91500	91500	91500	91500	91500	91500	91500	91500	91500			91500			91500	91500
	Literature Reference						N2018			N2018		W2004			C2018				W2004	W2004	W2004	W2004	W2004	W2004	W2004	W2004	W2004	W2004	W2004	W2004	W2004	W2004	C2018			C2018			W2004	W2004
[truncated: 2 more columns]

## Sheet: February 2024
File	Comment	SiO2 (wt%)	26	27Al	28Si	28	31P	40Ca	45Sc	48Ti	56Fe	89Y	90Zr	90	93Nb	92Zr 1H	91Zr 16O2	123	139La	140Ce	141Pr	145Nd	147Sm	153Eu	157Gd	159Tb	163Dy	165Ho	166Er	169Tm	172Yb	175Lu	178Hf	90Zr2	180	181Ta	90Zr2 16O3	228	232Th	238U	IP (nA)	Date/Time	X	Y	DTFA-X	DTFA-Y	Chamber Pressure	RF source Pressure
	NIST610
	Xi/Si (Mean)		0.00013363	0.17559			6.27169e-05	1.54163	0.00515134	0.00285655	0.00143056	0.00197152	0.000514769		0.000643931	8.49016e-07	6.34048e-06		0.00144572	0.00130377	0.00168103	0.000136416	0.000298212	0.0012294	0.000186031	0.0011851	0.000303361	0.00117142	0.000353302	0.0010839	0.000263574	0.0005975	4.76567e-05	6.02606e-10		6.6538e-05	5.75804e-09		0.000202908	0.000262534
	mean, 1 SE (%)		-2.14662	0.731837			2.27106	1.49918	1.36699	0.793154	2.22154	0.588909	1.12004		1.45652	7.92849	3.66063		0.806394	0.900883	0.919542	1.14973	1.02703	1.12248	1.30831	1.33378	1.49099	1.57059	1.61975	1.65909	1.74028	2.00951	2.98741	#DIV/0!		2.67871	#DIV/0!		1.98905	1.88391
	1 SD (%)		111.521	1.15872			3.78179	4.24035	6.65281	2.54385	4.14334	1.8602	1.8069		2.66147	8.9438	4.61983		1.97858	1.85443	1.8279	2.49868	1.99918	1.93218	2.95537	2.53078	3.71417	3.00711	2.9534	3.40586	2.89272	3.96401	4.76174	409.252		3.56303	148.192		5.55154	3.81292
	n		34	34			34	34	34	34	34	34	28		34	34	34		34	34	34	34	34	34	34	34	34	34	34	34	34	34	34	34		34	34		34	34
	NIST610 RSF			884.209			76069.8	736.173	1192.76	2116.34	4450.85	3178.71	11903.6		9072.46				4407.04	4784.32	3561.45	43989.2	21042.9	5224.43	31441	5204.61	19583.7	5343.86	16795.8	5398.84	24389.7	10134.2	122089			78840			30933.5	24252.8
	1 SE(%)			0.198719			0.648572	0.727214	1.14095	0.436267	0.710577	0.319022	0.341472		0.456438				0.339323	0.318032	0.313482	0.42852	0.342856	0.331366	0.506842	0.434025	0.636975	0.515716	0.506504	0.584101	0.496097	0.679822	0.816631			0.611054			0.952081	0.65391
	MAD-559
	MAD-559 (Coble et al 2018)			5.4			104	2.4	5.6	3.86	5.9	532			6.7				0.013	10.2	0.068	1.25	2.5	0.35	11.7	4.2	41.5	14.7	64.6	14.6	137	32.5	17350			1.8			483	3940
	Xi/Si (Mean)		0.000249909	0.000148672			2.45483e-05	6.29959e-06	0.000192153	5.46267e-05	2.90984e-05	0.00376636	0.883729		8.1635e-06	7.1244e-06	0.0104645		1.0808e-08	4.4929e-05	3.95429e-07	6.27143e-07	3.7425e-06	2.2904e-06	6.9565e-06	1.45597e-05	4.85227e-05	5.98738e-05	8.12623e-05	6.53821e-05	0.000182083	5.75278e-05	0.00142716	0.000367669		1.71024e-07	0.00278729		0.000104062	0.00204313
	mean, 1 SE (%)		24.4763	13.5709			4.17689	28.3381	1.53733	1.54254	2.87346	0.641306	0.891187		1.77575	5.09529	0.765771		35.2883	1.22074	6.94	4.60295	2.4538	3.81252	2.15676	1.6911	1.66137	1.53686	1.43313	1.71089	2.13561	1.85615	1.46967	2.84764		7.88021	1.26077		1.65406	1.64573
	1 SD (%)		91.5965	5.80462			6.02569	19.8679	7.73745	3.95631	38.4427	2.90488	2.57342		4.29108	16.6546	2.01992		40.2065	2.73163	13.983	6.72329	3.88684	3.23081	3.99392	4.32022	4.72195	4.54968	4.43763	5.20644	4.48985	4.9006	4.2869	4.04273		9.64192	3.58041		4.71541	4.64106
	n		29	29			29	29	29	29	29	29	29		29	29	29		29	29	29	29	29	29	29	29	29	29	29	29	29	29	29	29		29	29		29	29
	Conc. μg/g RSFzrc	32.69		4.29734			78.8136	0.151603	7.4923	4.07494	4.23377	603.548			6.7				0.00235726	10.638	0.0696962	1.36529	3.45792	0.448854	13.978	4.58307	48.8387	17.0518	73.4543	17.0373	169.338	34.9067	16420.8			1.45371			627.366	4762.82
	CI Norm																		0.0100437	17.636	0.782224	3.01789	23.5073	8.01524	71.0986	126.255	201.231	306.687	462.268	704.02	1042.08	1436.49
	91500
	91500 (Wiedenbeck et al 2004)						24			5		147			0.79				0.009	2.56	0.022	0.25	0.44	0.22	1.99	0.82	11.1	4.72	24.2	6.42	67	13.6	5895						29.9	80
	91500 (Coble et al 2018)			11			13.9	1.9	1.17	4.73	3.4	145			2.03				0.015	2.6	0.019	0.23	0.38	0.2	1.8	0.83	10.4	4.6	24.1	6.1	61.4	14.2	6030			0.54			28.6	81.3
	91500 (Preferred)			11			13.9	1.9	1.17	4.73	3.4	147			2.03				0.009	2.56	0.019	0.25	0.44	0.22	1.99	0.82	11.1	4.72	24.2	6.42	67	13.6	6030			0.54			29.9	80
	Xi/Si (Mean)		0.000205187	0.000604033			3.25566e-06	4.63392e-05	5.79351e-05	5.80681e-05	1.97044e-05	0.000917334	0.881883		1.84694e-06	6.15354e-06	0.0103093		1.11414e-08	9.60991e-06	1.57139e-07	1.66108e-07	4.76212e-07	1.12261e-06	9.90375e-07	2.60501e-06	1.10282e-05	1.65733e-05	2.67724e-05	2.46373e-05	7.20427e-05	2.24134e-05	0.000524079	0.00039744		6.35291e-08	0.00270856		4.95957e-06	3.43181e-05
	mean, 1 SE (%)		-243.071	31.9571			7.77072	24.804	1.79335	2.76014	7.07005	0.742291	0.853439		4.40826	5.90881	0.701117		47.8163	1.77373	12.6617	8.98218	5.35225	4.99498	5.92357	3.21877	2.27619	1.94454	1.71784	1.66764	2.22916	2.11862	1.51419	2.67003		16.0405	1.368		3.24092	1.80985
	1 SD (%)		110.109	66.976			13.1257	274.671	16.5644	7.68936	77.0447	8.34409	2.63573		7.45618	27.2786	3.27879		184.443	9.50867	34.7134	18.4124	10.2039	10.1603	11.8148	9.06514	9.65273	9.2802	9.61623	10.1563	10.4185	10.8809	4.62845	3.56424		18.0718	5.13297		14.5065	13.2822
	n		37	37			37	37	37	37	37	37	37		37	37	37		37	37	37	37	37	37	37	37	37	37	37	37	37	37	37	37		37	37		37	37
	Conc. μg/g RSFzrc	32.69		17.4594			10.4525	1.11518	2.25897	4.33165	2.86695	147			1.51583				0.00242997	2.27538	0.0276964	0.361619	0.44	0.22	1.99	0.82	11.1	4.72	24.2	6.42	67	13.6	6030			0.54			29.9	80
	CI Norm																		0.0103535	3.77217	0.310847	0.799335	2.99116	3.92857	10.1221	22.5895	45.7355	84.8921	152.297	265.289	412.308	559.671
	GZ7
	GZ7 (Nasdala et al. 2018)						180			25.08		572			12.8				0.024	71.3	0.182	2.65	4.14	0.513	15	4.71	53.3	18.5	82.6	18	179	29.8	10060			3.82			611	680
	Xi/Si (Mean)		0.000315684	0.000461755			5.6065e-05	2.83614e-05	0.000565407	0.000336211	1.03293e-05	0.00479907	0.866979		2.91099e-05	6.37914e-06	0.0103258		1.09889e-07	0.000341943	1.31575e-06	1.59366e-06	5.76198e-06	3.245e-06	9.07055e-06	1.91273e-05	6.6068e-05	8.28474e-05	0.000112474	8.80305e-05	0.000226683	6.56455e-05	0.00095681	0.000388937		4.92033e-07	0.00273935		0.000142975	0.000376994
	mean, 1 SE (%)		-1.78792	5.78167			3.31215	20.2918	1.43499	0.996338	5.19297	0.713012	0.73209		1.25454	6.28122	0.89609		10.6905	1.30066	3.76933	3.53663	2.29586	3.32903	2.29319	1.80586	1.62902	1.49459	1.46806	1.59794	2.01848	1.61216	1.47435	2.83665		5.53892	1.45715		1.96247	1.87244
	1 SD (%)		77.0035	2.97312			5.32652	176.96	5.38683	2.43628	14.2489	1.93038	2.05663		3.15993	20.8917	2.47965		10.0074	2.11763	6.5338	5.05912	4.0517	4.99504	3.25432	2.83837	3.34326	2.74131	3.39324	3.88272	3.6206	3.41636	3.32197	4.0999		5.7479	3.74259		4.38995	3.97554
	n		14	14			14	14	14	14	14	14	14		14	14	14		14	14	14	14	14	14	14	14	14	14	14	14	14	14	14	14		14	14		14	14
	Conc. μg/g RSFzrc	32.69		13.3469			180	0.682531	22.046	25.08	1.50289	769.036			23.8913				0.023967	80.9632	0.231906	3.46942	5.32383	0.635928	18.2258	6.02083	66.4983	23.5946	101.667	22.939	210.816	39.8323	11009			4.1823			861.96	878.824
	CI Norm																		0.102117	134.223	2.60276	7.66892	36.1919	11.3559	92.7051	165.863	273.994	424.364	639.82	947.892	1297.33	1639.19
	M127
	M127 (Nasdala et al. 2016)						248					785			1.61				0.35	16.9	0.18	1.95	3.95	0.39	15.6	5.55	67.1	25.7	121	28	286	53.7	12400						413	896
	Xi/Si (Mean)		0.000121852	0.000163919			5.68025e-05	1.32368e-05	0.000718632	8.00926e-05	8.18963e-06	0.00635508	0.869964		1.49568e-05	8.57935e-06	0.0104697		2.21952e-08	7.2249e-05	6.76043e-07	9.57535e-07	4.49306e-06	1.54882e-06	8.69693e-06	2.04258e-05	7.72255e-05	0.000106604	0.00015464	0.000127274	0.000349647	0.00011038	0.00111165	0.000393393		3.45345e-07	0.00281173		8.71091e-05	0.000451203
	mean, 1 SE (%)		-169.163	13.4276			3.69627	27.0308	1.36273	1.50003	6.70246	0.50544	0.678153		1.40794	5.54894	0.665683		24.5167	1.0692	4.42548	4.76295	2.56347	4.40723	1.69242	1.82805	1.34883	1.38436	1.32008	1.38359	1.74697	1.6257	1.24649	2.87366		5.35707	1.44447		1.48182	1.56844
	1 SD (%)		216.205	11.7037			7.4346	71.4763	7.9483	3.90198	53.6205	2.78563	3.22228		4.41698	25.0381	2.82455		21.1979	3.22741	10.9647	5.15039	5.38282	4.38902	5.3163	4.96579	5.41966	5.05031	5.58434	6.50648	5.99059	5.8854	4.92401	1.66748		6.31341	5.84789		6.60332	5.59906
	n		9	9			9	9	9	9	9	9	9		9	9	9		9	9	9	9	9	9	9	9	9	9	9	9	9	9	9	9		9	9		9	9
	Conc. μg/g RSFzrc	32.69		4.73805			182.368	0.31855	28.0204	5.9746	1.19158	1018.38			12.2755				0.00484083	17.1067	0.119156	2.08456	4.1514	0.303524	17.4751	6.42957	77.7286	30.3604	139.782	33.1651	325.173	66.9763	12790.6			2.93544			525.159	1051.82
	CI Norm																		0.0206256	28.3599	1.33732	4.60778	28.2216	5.42007	88.8865	177.123	320.266	546.051	879.682	1370.46	2001.07	2756.23
	Correction Factor			1			0.774545	1	1	0.927434	1	0.648449			0.361361				0.660544	0.660544	0.660544	0.660544	0.744506	0.871487	0.511515	0.540505	0.636049	0.613389	0.607416	0.677289	0.857307	0.545974	0.346873			0.303208			0.167732	0.340103
	RSFzrc			884.209			98212.2	736.173	1192.76	2281.92	4450.85	4902.02			25106.4				6671.84	7243.01	5391.69	66595.5	28264.2	5994.84	61466.5	9629.17	30789.7	8712.02	27651.2	7971.25	28449.2	18561.6	351970			260020			184422	71310.3
	Reference Material						GZ7			GZ7		91500			MAD-559				91500	91500	91500	91500	91500	91500	91500	91500	91500	91500	91500	91500	91500	91500	91500			91500			91500	91500
	Literature Reference						N2018			N2018		W2004			C2018				W2004	W2004	W2004	W2004	W2004	W2004	W2004	W2004	W2004	W2004	W2004	W2004	W2004	W2004	C2018			C2018			W2004	W2004

## Sheet: Summary
SI Table 2. Supplementary Information. Trace element standards run in 3 sessions in 2022-2024.
Comment	27Al	31P	40Ca	45Sc	56Fe	89Y	93Nb	139La	140Ce	141Pr	145Nd	147Sm	153Eu	157Gd	159Tb	163Dy	165Ho	166Er	169Tm	172Yb	175Lu	178Hf	232Th	238U
Aug. 2022
NIST610
n	13	13	13	13	13	13	13	13	13	13	13	13	13	13	13	13	13	13	13	13	13	13	13	13
91500 (Wiedenbeck et al 2004)		24				147	0.79	0.009	2.56	0.022	0.25	0.44	0.22	1.99	0.82	11.1	4.72	24.2	6.42	67	13.6	5895	29.9	80
91500 (Coble et al 2018)	11	13.9	1.9	1.17	3.4	145	2.03	0.015	2.6	0.019	0.23	0.38	0.2	1.8	0.83	10.4	4.6	24.1	6.1	61.4	14.2	6030	28.6	81.3
91500 (Preferred)	11	13.9	1.9	1.17	3.4	147	2.03	0.009	2.56	0.019	0.25	0.44	0.22	1.99	0.82	11.1	4.72	24.2	6.42	67	13.6	6030	29.9	80
91500 (Wiedenbeck et al 2004)		24				147	0.79	0.009	2.56	0.022	0.25	0.44	0.22	1.99	0.82	11.1	4.72	24.2	6.42	67	13.6	5895	29.9	80
91500 (Coble et al 2018)	11	13.9	1.9	1.17	3.4	145	2.03	0.015	2.6	0.019	0.23	0.38	0.2	1.8	0.83	10.4	4.6	24.1	6.1	61.4	14.2	6030	28.6	81.3
91500 (Preferred)	11	13.9	1.9	1.17	3.4	147	2.03	0.009	2.56	0.019	0.25	0.44	0.22	1.99	0.82	11.1	4.72	24.2	6.42	67	13.6	6030	29.9	80
n	34	34	34	34	34	34	34	34	34	34	34	34	34	34	34	34	34	34	34	34	34	34	34	34
Conc. (μg/g) RSFzrc	24.5512	12.3845	1.16446	2.58294	6.53556	147	1.61316	0.00287348	2.24419	0.0295616	0.354596	0.518688	0.22	1.99	0.82	11.1	4.72	24.2	6.42	67	13.6	6030	29.9	80
								0.0122432	3.72048	0.33178	0.783811	3.52609	3.92857	10.1221	22.5895	45.7355	84.8921	152.297	265.289	412.308	559.671
M127
n	18	18	18	18	18	18	18	18	18	18	18	18	18	18	18	18	18	18	18	18	18	18	18	18
Conc. (μg/g) RSFzrc	4.74767	181.227	1.04624	30.1955	1.857	946.524	12.3158	0.00576033	16.162	0.106103	1.91674	4.42697	0.260246	16.0345	5.85146	72.3651	28.5121	132.597	31.252	306.192	63.8717	13454.6	458.928	937.204
GZ7 (Nasdala et al 2018)		180				572	12.8	0.024	71.3	0.182	2.65	4.14	0.513	15	4.71	53.3	18.5	82.6	18	179	29.8	10060	611	680
n	9	9	9	9	9	9	9	9	9	9	9	9	9	9	9	9	9	9	9	9	9	9	9	9
Conc. (μg/g) RSFzrc	13.3172	180	1.94042	23.9537	2.16243	725.669	24.0879	0.0243303	75.3529	0.230582	3.23027	5.60356	0.560572	16.1942	5.50918	59.3015	21.2948	93.1323	20.7174	192.181	37.0662	11592.8	761.883	791.768
CI Norm								0.103665	124.922	2.5879	7.1403	38.0935	10.0102	82.3713	151.768	244.341	383	586.106	856.092	1182.65	1525.36
Correction Factor	1	0.808133	1	1	1	0.737779	0.38	0.748221	0.748221	0.748221	0.748221	0.748221	1.03526	0.588274	0.611662	0.710185	0.677437	0.668292	0.749842	0.945374	0.613855	0.362522	0.209348	0.413254
RSFzrc	911.237	97096.2	897.319	1305.1	4804.36	4573.08	24342.4	6360.29	6926.64	5199.96	63303.2	30508.1	5617.28	59376.1	9398.88	30229.3	8626.34	27297.1	7735.43	28748.1	17710.4	341260	144409	60624.6
Reference Material		GZ7				91500	*GZ7	91500	91500	91500	91500	91500	91500	91500	91500	91500	91500	91500	91500	91500	91500	91500	91500	91500
Literature Reference		N2018				W2004		W2004	W2004	W2004	W2004	W2004	W2004	W2004	W2004	W2004	W2004	W2004	W2004	W2004	W2004	C2018	W2004	W2004
*Based on internal intercalibration of GZ7 with MAD-559
Feb. 2023
NIST610 (all data)
n	25	25	25	25	25	25	25	25	25	25	25	25	25	25	25	25	25	25	25	25	25	25	25	25
NIST610 RSF	876.351	73325.1	800.514	1113.95	4754.66	3171.31	8976.37	4421.87	4788.63	3551.48	43205.3	20830.5	5238.16	31174.3	5171.86	19008.8	5266.87	16559.2	5254.45	24030.4	9797.36	117121	28501.9	23305.7
1 SE(%)	0.335959	0.86181	3.92659	0.782112	2.18833	0.778426	0.900333	0.850752	0.782991	0.774831	0.848656	0.910454	0.874197	0.911793	0.844714	0.87401	0.862042	0.899496	0.912051	0.934275	1.05963	1.1784	1.01259	0.939159
MAD-559 (all data)
MAD-559 (Coble et al 2018)	5.4	104	2.4	5.6	5.9	532	6.7	0.013	10.2	0.068	1.25	2.5	0.35	11.7	4.2	41.5	14.7	64.6	14.6	137	32.5	17350	483	3940
n	21	21	21	21	21	21	21	21	21	21	21	21	21	21	21	21	21	21	21	21	21	21	21	21
Conc. Ug/g RSFzrc	7.9199	81.4789	0.198559	7.55073	3.79471	629.232	6.7	0.0019472	10.3455	0.0565387	1.21589	3.62251	0.464299	14.2661	4.75164	50.7202	17.6847	76.998	17.9052	176.627	36.3476	16318.4	649.109	4935.75
CI Norm								0.00829656	17.1511	0.634554	2.68765	24.6262	8.29106	72.5641	130.899	208.983	318.071	484.569	739.885	1086.94	1495.79
91500 (Wiedenbeck et al 2004)		24				147	0.79	0.009	2.56	0.022	0.25	0.44	0.22	1.99	0.82	11.1	4.72	24.2	6.42	67	13.6	5895	29.9	80
91500 (Coble et al 2018)	11	13.9	1.9	1.17	3.4	145	2.03	0.015	2.6	0.019	0.23	0.38	0.2	1.8	0.83	10.4	4.6	24.1	6.1	61.4	14.2	6030	28.6	81.3
91500 (Preferred)	11	13.9	1.9	1.17	3.4	147	2.03	0.009	2.56	0.019	0.25	0.44	0.22	1.99	0.82	11.1	4.72	24.2	6.42	67	13.6	6030	29.9	80
n	41	41	41	41	41	41	41	41	41	41	41	41	41	41	41	41	41	41	41	41	41	41	41	41
Conc. Ug/g RSFzrc	18.636	12.1526	0.208744	2.45429	3.98693	147	1.46528	0.00110987	2.10439	0.0155126	0.255174	0.44	0.22	1.99	0.82	11.1	4.72	24.2	6.42	67	13.6	6030	29.9	80
CI Norm								0.00472887	3.48872	0.174103	0.564046	2.99116	3.92857	10.1221	22.5895	45.7355	84.8921	152.297	265.289	412.308	559.671
GZ7 (Nasdala et al 2018)		180				572	12.8	0.024	71.3	0.182	2.65	4.14	0.513	15	4.71	53.3	18.5	82.6	18	179	29.8	10060	611	680
Conc. Ug/g RSFzrc	14.1745	180	0.416096	21.988	1.40354	800.433	23.8403	0.0229814	78.1693	0.215238	3.17331	5.5889	0.645462	18.4041	6.14039	68.2244	24.2297	104.915	23.6191	215.679	40.7205	10809.7	887.133	906.497
CI Norm								0.0979182	129.591	2.41569	7.01439	37.9939	11.5261	93.6121	169.157	281.106	435.787	660.259	975.998	1327.25	1675.74
M127 (Nasdala et al 2016)		248				785	1.61	0.35	16.9	0.18	1.95	3.95	0.39	15.6	5.55	67.1	25.7	121	28	286	53.7	12400	413	896
n	21	21	21	21	21	21	21	21	21	21	21	21	21	21	21	21	21	21	21	21	21	21	21	21
Conc. Ug/g RSFzrc	5.53797	181.812	0.414166	27.7408	1.02064	1074.13	12.3302	0.00405755	16.8244	0.0993542	1.94506	4.43794	0.308747	18.5558	6.73548	81.3158	31.6996	147.602	35.0093	340.718	70.6347	13083.1	555.074	1108.58
CI Norm								0.0172882	27.8919	1.11509	4.29942	30.1696	5.51334	94.3836	185.551	335.047	570.137	928.899	1446.66	2096.73	2906.78
Correction Factor	1	0.783401	1	1	1	0.625386	0.363768	0.686731	0.686731	0.686731	0.686731	0.725138	0.850788	0.505533	0.529805	0.624928	0.599851	0.59218	0.662934	0.847061	0.532854	0.350524	0.162992	0.334547
RSFzrc	876.351	93598.5	800.514	1113.95	4754.66	5070.97	24676.1	6439.02	6973.09	5171.57	62914.5	28726.2	6156.84	61666.3	9761.83	30417.7	8780.31	27963.1	7926.06	28369.2	18386.6	334130	174867	69663.5
Reference Material		GZ7				91500	MAD-559	91500	91500	91500	91500	91500	91500	91500	91500	91500	91500	91500	91500	91500	91500	91500	91500	91500
Literature Reference		N2018				W2004	C2018	W2004	W2004	W2004	W2004	W2004	W2004	W2004	W2004	W2004	W2004	W2004	W2004	W2004	W2004	C2018	W2004	W2004
Feb. 2024
MAD-559 (Coble et al 2018)	5.4	104	2.4	5.6	5.9	532	6.7	0.013	10.2	0.068	1.25	2.5	0.35	11.7	4.2	41.5	14.7	64.6	14.6	137	32.5	17350	483	3940
n	29	29	29	29	29	29	29	29	29	29	29	29	29	29	29	29	29	29	29	29	29	29	29	29
Conc. μg/g RSFzrc	4.29734	78.8136	0.151603	7.4923	4.23377	603.548	6.7	0.00235726	10.638	0.0696962	1.36529	3.45792	0.448854	13.978	4.58307	48.8387	17.0518	73.4543	17.0373	169.338	34.9067	16420.8	627.366	4762.82
CI Norm								0.0100437	17.636	0.782224	3.01789	23.5073	8.01524	71.0986	126.255	201.231	306.687	462.268	704.02	1042.08	1436.49
91500
91500 (Wiedenbeck et al 2004)		24				147	0.79	0.009	2.56	0.022	0.25	0.44	0.22	1.99	0.82	11.1	4.72	24.2	6.42	67	13.6	5895	29.9	80
91500 (Coble et al 2018)	11	13.9	1.9	1.17	3.4	145	2.03	0.015	2.6	0.019	0.23	0.38	0.2	1.8	0.83	10.4	4.6	24.1	6.1	61.4	14.2	6030	28.6	81.3
91500 (Preferred)	11	13.9	1.9	1.17	3.4	147	2.03	0.009	2.56	0.019	0.25	0.44	0.22	1.99	0.82	11.1	4.72	24.2	6.42	67	13.6	6030	29.9	80
n	37	37	37	37	37	37	37	37	37	37	37	37	37	37	37	37	37	37	37	37	37	37	37	37
Conc. μg/g RSFzrc	17.4594	10.4525	1.11518	2.25897	2.86695	147	1.51583	0.00242997	2.27538	0.0276964	0.361619	0.44	0.22	1.99	0.82	11.1	4.72	24.2	6.42	67	13.6	6030	29.9	80
CI Norm								0.0103535	3.77217	0.310847	0.799335	2.99116	3.92857	10.1221	22.5895	45.7355	84.8921	152.297	265.289	412.308	559.671
GZ7 (Nasdala et al. 2018)		180				572	12.8	0.024	71.3	0.182	2.65	4.14	0.513	15	4.71	53.3	18.5	82.6	18	179	29.8	10060	611	680
n	14	14	14	14	14	14	14	14	14	14	14	14	14	14	14	14	14	14	14	14	14	14	14	14
Conc. μg/g RSFzrc	13.3469	180	0.682531	22.046	1.50289	769.036	23.8913	0.023967	80.9632	0.231906	3.46942	5.32383	0.635928	18.2258	6.02083	66.4983	23.5946	101.667	22.939	210.816	39.8323	11009	861.96	878.824
CI Norm								0.102117	134.223	2.60276	7.66892	36.1919	11.3559	92.7051	165.863	273.994	424.364	639.82	947.892	1297.33	1639.19
M127 (Nasdala et al. 2016)		248				785	1.61	0.35	16.9	0.18	1.95	3.95	0.39	15.6	5.55	67.1	25.7	121	28	286	53.7	12400	413	896
n	9	9	9	9	9	9	9	9	9	9	9	9	9	9	9	9	9	9	9	9	9	9	9	9
Conc. μg/g RSFzrc	4.73805	182.368	0.31855	28.0204	1.19158	1018.38	12.2755	0.00484083	17.1067	0.119156	2.08456	4.1514	0.303524	17.4751	6.42957	77.7286	30.3604	139.782	33.1651	325.173	66.9763	12790.6	525.159	1051.82
CI Norm								0.0206256	28.3599	1.33732	4.60778	28.2216	5.42007	88.8865	177.123	320.266	546.051	879.682	1370.46	2001.07	2756.23
Correction Factor	1	0.774545	1	1	1	0.648449	0.361361	0.660544	0.660544	0.660544	0.660544	0.744506	0.871487	0.511515	0.540505	0.636049	0.613389	0.607416	0.677289	0.857307	0.545974	0.346873	0.167732	0.340103
RSFzrc	884.209	98212.2	736.173	1192.76	4450.85	4902.02	25106.4	6671.84	7243.01	5391.69	66595.5	28264.2	5994.84	61466.5	9629.17	30789.7	8712.02	27651.2	7971.25	28449.2	18561.6	351970	184422	71310.3
Reference Material		GZ7				91500	MAD-559	91500	91500	91500	91500	91500	91500	91500	91500	91500	91500	91500	91500	91500	91500	91500	91500	91500
Literature Reference		N2018				W2004	C2018	W2004	W2004	W2004	W2004	W2004	W2004	W2004	W2004	W2004	W2004	W2004	W2004	W2004	W2004	C2018	W2004	W2004
